# Supplementary material for: Proteotoxicity from aberrant ribosome biogenesis compromises cell fitness
Source: eLife. 2019 Mar 7;8:e43002. doi: 10.7554/eLife.43002 (PMC6453566; doi:10.7554/eLife.43002)
Supplement: Supplementary file 4. — Tab ‘Gene_Lists’ contains members of groups used for analysis. Subsequent tabs contain RNA abundance measurements determined by DESeq2 or RPKM calculations. [file elife-43002-supp4.xlsx]

## Sheet: Gene_Classes
Verified ORFs			Hsf1 targets			Msn2/4 targets			Ribosomal proteins			Proteasome subunits			Ribosome biogenesis			Hac1-dependent UPR genes
Systematic name	Common name		Systematic name	Common name		Systematic name	Common name		Systematic name	Common name		Systematic name	Common name		Systematic name	Common name		Systematic name	Common name
Q0045	COX1		YAL005C	SSA1		YAL008W	FUN14		YBL027W	RPL19B		YBL041W	PRE7		YAL059W	ECM1		YBR201W	DER1
Q0050	AI1		YBR072W	HSP26		YAL017W	PSK1		YBL072C	RPS8A		YER012W	PRE1		YBL004W	UTP20		YHR043C	DOG2
Q0055	AI2		YBR101C	FES1		YAL028W	FRT2		YBL087C	RPL23A		YER021W	RPN3		YBR142W	MAK5		YHR044C	DOG1
Q0060	AI3		YBR169C	SSE2		YAL034C	FUN19		YBL092W	RPL32		YHR200W	RPN10		YBR154C	RPB5		YIL072W	HOP1
Q0065	AI4		YCL050C	APA1		YAL060W	BDH1		YBR031W	RPL4A		YIL075C	RPN2		YBR181C	RPS6B		YKL165C	MCD4
Q0070	AI5_ALPHA		YCR021C	HSP30		YAL061W	BDH2		YBR048W	RPS11B		YKL145W	RPT1		YBR189W	RPS9B		YFR026C	ULI1
Q0080	ATP8		YER103W	SSA4		YAL062W	GDH3		YBR084C-A	RPL19A		YFR004W	RPN11		YBR247C	ENP1		YDL024C	DIA3
Q0085	ATP6		YER150W	SPI1		YAR027W	UIP3		YBR181C	RPS6B		YFR050C	PRE4		YBR267W	REI1		YDR320C	SWA2
Q0105	COB		YHR082C	KSP1		YBL001C	ECM15		YBR189W	RPS9B		YFR052W	RPN12		YCL031C	RRP7		YDR411C	DFM1
Q0110	BI2		YHR104W	GRE3		YBL049W	MOH1		YBR191W	RPL21A		YDL007W	RPT2		YCL054W	SPB1		YDR518W	EUG1
Q0115	BI3		YFL016C	MDJ1		YBL064C	PRX1		YCR031C	RPS14A		YDL097C	RPN6		YCL059C	KRR1		YDR528W	HLR1
Q0120	BI4		YDL020C	RPN4		YBR018C	GAL7		YDL061C	RPS29B		YDL147W	RPN5		YCR031C	RPS14A		YJL034W	KAR2
Q0130	OLI1		YDR171W	HSP42		YBR026C	ETR1		YDL075W	RPL31A		YDR394W	RPT3		YCR057C	PWP2		YJL153C	INO1
Q0140	VAR1		YDR214W	AHA1		YBR033W	EDS1		YDL081C	RPP1A		YGL011C	SCL1		YCR072C	RSA4		YLR423C	ATG17
Q0160	SCEI		YDR258C	HSP78		YBR037C	SCO1		YDL082W	RPL13A		YGL048C	RPT6		YDL014W	NOP1		YML130C	ERO1
Q0250	COX2		YGR142W	BTN2		YBR046C	ZTA1		YDL083C	RPS16B		YGR135W	PRE9		YDL031W	DBP10		YMR040W	YET2
Q0275	COX3		YGR211W	ZPR1		YBR052C	RFS1		YDL130W	RPP1B		YGR253C	PUP2		YDL060W	TSR1		YMR184W	ADD37
R0010W	FLP1		YGR250C	RIE1		YBR054W	YRO2		YDL133C-A	RPL41B		YJL001W	PRE3		YDL063C	SYO1		YOL031C	SIL1
R0020C	REP1		YJL034W	KAR2		YBR072W	HSP26		YDL136W	RPL35B		YML092C	PRE8		YDL148C	NOP14		YOL084W	PHM7
R0030W	RAF1		YJR045C	SSC1		YBR117C	TKL2		YDL184C	RPL41A		YMR314W	PRE5		YDL153C	SAS10		YOR288C	MPD1
R0040C	REP2		YLL024C	SSA2		YBR120C	CBP6		YDL191W	RPL35A		YOL038W	PRE6		YDL166C	FAP7		YOR321W	PMT3
YAL001C	TFC3		YLL026W	HSP104		YBR126C	TPS1		YDR012W	RPL4B		YOR117W	RPT5		YDL202W	MRPL11		YPR007C	REC8
YAL002W	VPS8		YLL039C	UBI4		YBR132C	AGP2		YDR025W	RPS11A		YOR157C	PUP1		YDL208W	NHP2		YML058W-A	HUG1
YAL003W	EFB1		YLR216C	CPR6		YBR147W	RTC2		YDR064W	RPS13		YOR261C	RPN8		YDL213C	NOP6
YAL005C	SSA1		YLR259C	HSP60		YBR149W	ARA1		YDR418W	RPL12B		YOR362C	PRE10		YDR021W	FAL1
YAL007C	ERP2		YLR327C	TMA10		YBR169C	SSE2		YDR447C	RPS17B		YPR103W	PRE2		YDR060W	MAK21
YAL008W	FUN14		YMR186W	HSC82		YBR214W	SDS24		YDR450W	RPS18A		YPR108W	RPN7		YDR091C	RLI1
YAL009W	SPO7		YNL007C	SIS1		YBR230C	OM14		YDR471W	RPL27B					YDR156W	RPA14
YAL010C	MDM10		YNL064C	YDJ1		YBR280C	SAF1		YDR500C	RPL37B					YDR161W	ACL4
YAL011W	SWC3		YNL077W	APJ1		YCL034W	LSB5		YEL054C	RPL12A					YDR198C	RKM2
YAL012W	CYS3		YNL281W	HCH1		YCL035C	GRX1		YER056C-A	RPL34A					YDR312W	SSF2
YAL013W	DEP1		YNR069C	BSC5		YCL039W	GID7		YER074W	RPS24A					YDR324C	UTP4
YAL014C	SYN8		YOL081W	IRA2		YCR011C	ADP1		YER102W	RPS8B					YDR339C	FCF1
YAL015C	NTG1		YOR020C	HSP10		YCR083W	TRX3		YER117W	RPL23B					YDR365C	ESF1
YAL016W	TPD3		YOR027W	STI1		YDL024C	DIA3		YER131W	RPS26B					YDR398W	UTP5
YAL017W	PSK1		YOR267C	HRK1		YDL085W	NDE2		YFL034C-A	RPL22B					YDR412W	RRP17
YAL018C	LDS1		YPL106C	SSE1		YDL110C	TMA17		YFR031C-A	RPL2A					YDR432W	NPL3
YAL019W	FUN30		YPL240C	HSP82		YDL149W	ATG9		YFR032C-A	RPL29					YDR449C	UTP6
YAL020C	ATS1		YPL250C	ATG41		YDL204W	RTN2		YGL030W	RPL30					YEL026W	SNU13
YAL021C	CCR4		YPR154W	PIN3		YDL222C	FMP45		YGL031C	RPL24A					YER002W	NOP16
YAL022C	FUN26		YPR158W	CUR1		YDL223C	HBT1		YGL076C	RPL7A					YER006W	NUG1
YAL023C	PMT2		YOR298C-A	MBF1		YDR001C	NTH1		YGL103W	RPL28					YER082C	UTP7
YAL024C	LTE1					YDR032C	PST2		YGL123W	RPS2					YER126C	NSA2
YAL025C	MAK16					YDR074W	TPS2		YGL135W	RPL1B					YER127W	LCP5
YAL026C	DRS2					YDR076W	RAD55		YGL147C	RPL9A					YFL002C	SPB4
YAL027W	SAW1					YDR085C	AFR1		YGL189C	RPS26A					YFR001W	LOC1
YAL028W	FRT2					YDR096W	GIS1		YGR027C	RPS25A					YGL029W	CGR1
YAL029C	MYO4					YDR100W	TVP15		YGR034W	RPL26B					YGL078C	DBP3
YAL030W	SNC1					YDR148C	KGD2		YGR085C	RPL11B					YGL111W	NSA1
YAL031C	GIP4					YDR178W	SDH4		YGR118W	RPS23A					YGL123W	RPS2
YAL032C	PRP45					YDR202C	RAV2		YGR148C	RPL24B					YGL171W	ROK1
YAL033W	POP5					YDR204W	COQ4		YGR214W	RPS0A					YGR081C	SLX9
YAL034C	FUN19					YDR247W	VHS1		YHL001W	RPL14B					YGR090W	UTP22
YAL034W-A	MTW1					YDR436W	PPZ2		YHL015W	RPS20					YGR103W	NOP7
YAL035W	FUN12					YDR451C	YHP1		YHL033C	RPL8A					YGR128C	UTP8
YAL036C	RBG1					YDR453C	TSA2		YHR010W	RPL27A					YGR145W	ENP2
YAL038W	CDC19					YDR479C	PEX29		YHR021C	RPS27B					YGR214W	RPS0A
YAL039C	CYC3					YDR525W-A	SNA2		YHR141C	RPL42B					YGR245C	SDA1
YAL040C	CLN3					YDR533C	HSP31		YHR203C	RPS4B					YGR251W	NOP19
YAL041W	CDC24					YEL011W	GLC3		YIL018W	RPL2B					YGR276C	RNH70
YAL042W	ERV46					YEL060C	PRB1		YIL052C	RPL34B					YGR280C	PXR1
YAL043C	PTA1					YER035W	EDC2		YIL069C	RPS24B					YHL033C	RPL8A
YAL044C	GCV3					YER053C	PIC2		YIL133C	RPL16A					YHR040W	BCD1
YAL046C	AIM1					YER053C-A	PIC2		YIL148W	RPL40A					YHR052W	CIC1
YAL047C	SPC72					YER054C	GIP2		YJL136C	RPS21B					YHR065C	RRP3
YAL048C	GEM1					YER058W	PET117		YJL177W	RPL17B					YHR066W	SSF1
YAL049C	AIM2					YER067W	RGI1		YJL189W	RPL39					YHR072W-A	NOP10
YAL051W	OAF1					YER096W	SHC1		YJL190C	RPS22A					YHR085W	IPI1
YAL053W	FLC2					YER103W	SSA4		YJL191W	RPS14B					YHR087W	RTC3
YAL054C	ACS1					YER150W	SPI1		YJR094W-A	RPL43B					YHR088W	RPF1
YAL055W	PEX22					YER182W	FMP10		YJR123W	RPS5					YHR089C	GAR1
YAL056W	GPB2					YFL014W	HSP12		YJR145C	RPS4A					YHR143W-A	RPC10
YAL058W	CNE1					YFL030W	AGX1		YKL006W	RPL14A					YHR148W	IMP3
YAL059W	ECM1					YFR015C	GSY1		YKL156W	RPS27A					YHR169W	DBP8
YAL060W	BDH1					YFR017C	IGD1		YKL180W	RPL17A					YHR196W	UTP9
YAL062W	GDH3					YFR049W	YMR31		YKR057W	RPS21A					YHR197W	RIX1
YAL063C	FLO9					YFR053C	HXK1		YKR094C	RPL40B					YIL019W	FAF1
YAL064W						YGL045W	RIM8		YLL045C	RPL8B					YIL052C	RPL34B
YAL067C	SEO1					YGL096W	TOS8		YLR029C	RPL15A					YIL091C	UTP25
YAL068C	PAU8					YGL104C	VPS73		YLR048W	RPS0B					YIL137C	TMA108
YAR002C-A	ERP1					YGL184C	STR3		YLR061W	RPL22A					YJL010C	NOP9
YAR002W	NUP60					YGR008C	STF2		YLR075W	RPL10					YJL033W	HCA4
YAR003W	SWD1					YGR043C	NQM1		YLR167W	RPS31					YJL069C	UTP18
YAR007C	RFA1					YGR052W	FMP48		YLR185W	RPL37A					YJL109C	UTP10
YAR008W	SEN34					YGR070W	ROM1		YLR264W	RPS28B					YJL122W	ALB1
YAR014C	BUD14					YGR086C	PIL1		YLR287C-A	RPS30A					YJL148W	RPA34
YAR015W	ADE1					YGR088W	CTT1		YLR325C	RPL38					YJL191W	RPS14B
YAR018C	KIN3					YGR143W	SKN1		YLR333C	RPS25B					YJR002W	MPP10
YAR019C	CDC15					YGR194C	XKS1		YLR340W	RPP0					YJR041C	URB2
YAR020C	PAU7					YGR255C	COQ6		YLR344W	RPL26A					YJR063W	RPA12
YAR027W	UIP3					YGR256W	GND2		YLR367W	RPS22B					YKL009W	MRT4
YAR031W	PRM9					YHL021C	AIM17		YLR388W	RPS29A					YKL014C	URB1
YAR033W	MST28					YHL035C	VMR1		YLR406C	RPL31B					YKL021C	MAK11
YAR035W	YAT1					YHL036W	MUP3		YLR441C	RPS1A					YKL082C	RRP14
YAR042W	SWH1					YHR008C	SOD2		YLR448W	RPL6B					YKL099C	UTP11
YAR050W	FLO1					YHR016C	YSC84		YML024W	RPS17A					YKL172W	EBP2
YAR071W	PHO11					YHR087W	RTC3		YML026C	RPS18B					YKL208W	CBT1
YBL001C	ECM15					YHR096C	HXT5		YML063W	RPS1B					YKR024C	DBP7
YBL002W	HTB2					YHR104W	GRE3		YML073C	RPL6A					YKR043C	SHB17
YBL003C	HTA2					YHR106W	TRR2		YMR121C	RPL15B					YKR060W	UTP30
YBL004W	UTP20					YHR139C	SPS100		YMR142C	RPL13B					YLL008W	DRS1
YBL005W	PDR3					YHR195W	NVJ1		YMR143W	RPS16A					YLL011W	SOF1
YBL006C	LDB7					YHR198C	AIM18		YMR194W	RPL36A					YLL034C	RIX7
YBL007C	SLA1					YHR209W	CRG1		YMR230W	RPS10B					YLL045C	RPL8B
YBL008W	HIR1					YIL017C	VID28		YMR242C	RPL20A					YLR002C	NOC3
YBL009W	ALK2					YIL045W	PIG2		YNL067W	RPL9B					YLR009W	RLP24
YBL011W	SCT1					YIL050W	PCL7		YNL069C	RPL16B					YLR022C	SDO1
YBL013W	FMT1					YIL065C	FIS1		YNL096C	RPS7B					YLR048W	RPS0B
YBL014C	RRN6					YIL087C	AIM19		YNL162W	RPL42A					YLR051C	FCF2
YBL015W	ACH1					YIL098C	FMC1		YNL178W	RPS3					YLR129W	DIP2
YBL016W	FUS3					YIL099W	SGA1		YNL301C	RPL18B					YLR175W	CBF5
YBL017C	PEP1					YIL101C	XBP1		YNL302C	RPS19B					YLR186W	EMG1
YBL018C	POP8					YIL107C	PFK26		YOL039W	RPP2A					YLR197W	NOP56
YBL019W	APN2					YIL111W	COX5B		YOL040C	RPS15					YLR221C	RSA3
YBL020W	RFT1					YIL113W	SDP1		YOL120C	RPL18A					YLR222C	UTP13
YBL021C	HAP3					YIL124W	AYR1		YOL121C	RPS19A					YLR276C	DBP9
YBL022C	PIM1					YIL136W	OM45		YOL127W	RPL25					YLR340W	RPP0
YBL023C	MCM2					YIL155C	GUT2		YOR063W	RPL3					YLR387C	REH1
YBL024W	NCL1					YIR017C	MET28		YOR096W	RPS7A					YLR409C	UTP21
YBL025W	RRN10					YIR038C	GTT1		YOR167C	RPS28A					YML093W	UTP14
YBL026W	LSM2					YJL141C	YAK1		YOR182C	RPS30B					YMR049C	ERB1
YBL027W	RPL19B					YJL151C	SNA3		YOR234C	RPL33B					YMR093W	UTP15
YBL028C						YJL155C	FBP26		YOR293W	RPS10A					YMR097C	MTG1
YBL029C-A						YJL161W	FMP33		YOR312C	RPL20B					YMR128W	ECM16
YBL030C	PET9					YJR008W	MHO1		YOR369C	RPS12					YMR131C	RRB1
YBL031W	SHE1					YJR036C	HUL4		YPL079W	RPL21B					YMR229C	RRP5
YBL032W	HEK2					YJR059W	PTK2		YPL081W	RPS9A					YMR269W	TMA23
YBL033C	RIB1					YJR104C	SOD1		YPL090C	RPS6A					YMR290C	HAS1
YBL034C	STU1					YKL026C	GPX1		YPL131W	RPL5					YNL002C	RLP7
YBL035C	POL12					YKL065C	YET1		YPL143W	RPL33A					YNL061W	NOP2
YBL036C						YKL067W	YNK1		YPL198W	RPL7B					YNL075W	IMP4
YBL037W	APL3					YKL085W	MDH1		YPL220W	RPL1A					YNL081C	SWS2
YBL038W	MRPL16					YKL090W	CUE2		YPL249C-A	RPL36B					YNL096C	RPS7B
YBL039C	URA7					YKL124W	SSH4		YPR043W	RPL43A					YNL110C	NOP15
YBL040C	ERD2					YKL140W	TGL1		YPR102C	RPL11A					YNL112W	DBP2
YBL041W	PRE7					YKL142W	MRP8		YPR132W	RPS23B					YNL113W	RPC19
YBL042C	FUI1					YKL150W	MCR1								YNL124W	NAF1
YBL043W	ECM13					YKL163W	PIR3								YNL163C	RIA1
YBL045C	COR1					YKR049C	FMP46								YNL182C	IPI3
YBL046W	PSY4					YKR067W	GPT2								YNL207W	RIO2
YBL047C	EDE1					YKR076W	ECM4								YNL248C	RPA49
YBL049W	MOH1					YLL041C	SDH2								YNL302C	RPS19B
YBL050W	SEC17					YLR028C	ADE16								YNL308C	KRI1
YBL051C	PIN4					YLR070C	XYL2								YNR038W	DBP6
YBL052C	SAS3					YLR080W	EMP46								YNR053C	NOG2
YBL054W	TOD6					YLR109W	AHP1								YNR054C	ESF2
YBL055C						YLR178C	TFS1								YOL010W	RCL1
YBL056W	PTC3					YLR201C	COQ9								YOL040C	RPS15
YBL057C	PTH2					YLR258W	GSY2								YOL041C	NOP12
YBL058W	SHP1					YLR327C	TMA10								YOL077C	BRX1
YBL059C-A	CMC2					YLR356W	ATG33								YOL121C	RPS19A
YBL060W	YEL1					YLR438W	CAR2								YOL144W	NOP8
YBL061C	SKT5					YML004C	GLO1								YOR004W	UTP23
YBL063W	KIP1					YML030W	RCF1								YOR006C	TSR3
YBL064C	PRX1					YML100W	TSL1								YOR056C	NOB1
YBL066C	SEF1					YML120C	NDI1								YOR078W	BUD21
YBL067C	UBP13					YML128C	MSC1								YOR096W	RPS7A
YBL068W	PRS4					YMR025W	CSI1								YOR119C	RIO1
YBL069W	AST1					YMR031C	EIS1								YOR145C	PNO1
YBL071W-A	KTI11					YMR081C	ISF1								YOR206W	NOC2
YBL072C	RPS8A					YMR105C	PGM2								YOR210W	RPB10
YBL074C	AAR2					YMR118C	SHH3								YOR224C	RPB8
YBL075C	SSA3					YMR139W	RIM11								YOR243C	PUS7
YBL076C	ILS1					YMR152W	YIM1								YOR272W	YTM1
YBL078C	ATG8					YMR175W	SIP18								YOR287C	RRP36
YBL079W	NUP170					YMR250W	GAD1								YOR294W	RRS1
YBL080C	PET112					YMR251W	GTO3								YOR310C	NOP58
YBL082C	ALG3					YMR251W-A	GTO3								YOR340C	RPA43
YBL084C	CDC27					YMR261C	TPS3								YOR341W	RPA190
YBL085W	BOI1					YMR271C	URA10								YPL012W	RRP12
YBL087C	RPL23A					YMR291W	TDA1								YPL043W	NOP4
YBL088C	TEL1					YMR297W	PRC1								YPL081W	RPS9A
YBL089W	AVT5					YNL014W	HEF3								YPL090C	RPS6A
YBL090W	MRP21					YNL015W	PBI2								YPL093W	NOG1
YBL091C	MAP2					YNL042W	BOP3								YPL126W	NAN1
YBL091C-A	SCS22					YNL055C	POR1								YPL146C	NOP53
YBL092W	RPL32					YNL160W	YGP1								YPL193W	RSA1
YBL093C	ROX3					YNL274C	GOR1								YPL211W	NIP7
YBL097W	BRN1					YNL305C	BXI1								YPL217C	BMS1
YBL098W	BNA4					YNR001C	CIT1								YPL266W	DIM1
YBL099W	ATP1					YOL084W	PHM7								YPR010C	RPA135
YBL101C	ECM21					YOL126C	MDH2								YPR016C	TIF6
YBL102W	SFT2					YOL129W	VPS68								YPR110C	RPC40
YBL103C	RTG3					YOL155C	HPF1								YPR137W	RRP9
YBL104C	SEA4					YOR028C	CIN5								YPR143W	RRP15
YBL105C	PKC1					YOR031W	CRS5								YPR144C	NOC4
YBL106C	SRO77					YOR040W	GLO4								YPR187W	RPO26
YBL107C	MIX23					YOR044W	IRC23
YBL108C-A	PAU9					YOR120W	GCY1
YBL111C						YOR134W	BAG7
YBR001C	NTH2					YOR173W	DCS2
YBR002C	RER2					YOR185C	GSP2
YBR003W	COQ1					YOR220W	RCN2
YBR004C	GPI18					YOR285W	RDL1
YBR005W	RCR1					YOR348C	PUT4
YBR006W	UGA2					YOR374W	ALD4
YBR007C	DSF2					YOR382W	FIT2
YBR008C	FLR1					YPL003W	ULA1
YBR009C	HHF1					YPL004C	LSP1
YBR010W	HHT1					YPL006W	NCR1
YBR011C	IPP1					YPL017C	IRC15
YBR014C	GRX7					YPL123C	RNY1
YBR015C	MNN2					YPL154C	PEP4
YBR016W						YPL186C	UIP4
YBR017C	KAP104					YPL189C-A	COA2
YBR018C	GAL7					YPL219W	PCL8
YBR019C	GAL10					YPL230W	USV1
YBR020W	GAL1					YPR026W	ATH1
YBR021W	FUR4					YPR091C	NVJ2
YBR022W	POA1					YPR149W	NCE102
YBR023C	CHS3					YPR160W	GPH1
YBR024W	SCO2					YPR184W	GDB1
YBR025C	OLA1					YPR192W	AQY1
YBR026C	ETR1
YBR028C	YPK3
YBR029C	CDS1
YBR030W	RKM3
YBR031W	RPL4A
YBR034C	HMT1
YBR035C	PDX3
YBR036C	CSG2
YBR037C	SCO1
YBR038W	CHS2
YBR039W	ATP3
YBR040W	FIG1
YBR041W	FAT1
YBR042C	CST26
YBR043C	QDR3
YBR044C	TCM62
YBR045C	GIP1
YBR046C	ZTA1
YBR048W	RPS11B
YBR049C	REB1
YBR050C	REG2
YBR052C	RFS1
YBR054W	YRO2
YBR055C	PRP6
YBR056W
YBR057C	MUM2
YBR058C	UBP14
YBR058C-A	TSC3
YBR059C	AKL1
YBR060C	ORC2
YBR061C	TRM7
YBR065C	ECM2
YBR066C	NRG2
YBR067C	TIP1
YBR068C	BAP2
YBR069C	TAT1
YBR070C	ALG14
YBR071W
YBR072W	HSP26
YBR073W	RDH54
YBR074W	PFF1
YBR076W	ECM8
YBR077C	SLM4
YBR078W	ECM33
YBR079C	RPG1
YBR080C	SEC18
YBR081C	SPT7
YBR082C	UBC4
YBR083W	TEC1
YBR084C-A	RPL19A
YBR084W	MIS1
YBR085C-A
YBR085W	AAC3
YBR086C	IST2
YBR087W	RFC5
YBR088C	POL30
YBR089C-A	NHP6B
YBR091C	TIM12
YBR092C	PHO3
YBR093C	PHO5
YBR094W	PBY1
YBR095C	RXT2
YBR097W	VPS15
YBR098W	MMS4
YBR101C	FES1
YBR102C	EXO84
YBR103W	SIF2
YBR104W	YMC2
YBR105C	VID24
YBR106W	PHO88
YBR107C	IML3
YBR108W	AIM3
YBR109C	CMD1
YBR110W	ALG1
YBR111C	YSA1
YBR111W-A	SUS1
YBR112C	CYC8
YBR114W	RAD16
YBR115C	LYS2
YBR117C	TKL2
YBR118W	TEF2
YBR119W	MUD1
YBR120C	CBP6
YBR121C	GRS1
YBR122C	MRPL36
YBR123C	TFC1
YBR125C	PTC4
YBR126C	TPS1
YBR126W-A	MEO1
YBR127C	VMA2
YBR128C	ATG14
YBR129C	OPY1
YBR130C	SHE3
YBR131W	CCZ1
YBR132C	AGP2
YBR133C	HSL7
YBR135W	CKS1
YBR136W	MEC1
YBR137W
YBR139W
YBR140C	IRA1
YBR141C	BMT2
YBR142W	MAK5
YBR143C	SUP45
YBR145W	ADH5
YBR146W	MRPS9
YBR147W	RTC2
YBR148W	YSW1
YBR149W	ARA1
YBR150C	TBS1
YBR151W	APD1
YBR152W	SPP381
YBR153W	RIB7
YBR154C	RPB5
YBR155W	CNS1
YBR156C	SLI15
YBR157C	ICS2
YBR158W	AMN1
YBR159W	IFA38
YBR160W	CDC28
YBR161W	CSH1
YBR162C	TOS1
YBR162W-A	YSY6
YBR163W	EXO5
YBR164C	ARL1
YBR165W	UBS1
YBR166C	TYR1
YBR167C	POP7
YBR168W	PEX32
YBR169C	SSE2
YBR170C	NPL4
YBR171W	SEC66
YBR172C	SMY2
YBR173C	UMP1
YBR175W	SWD3
YBR176W	ECM31
YBR177C	EHT1
YBR179C	FZO1
YBR180W	DTR1
YBR181C	RPS6B
YBR182C	SMP1
YBR183W	YPC1
YBR185C	MBA1
YBR186W	PCH2
YBR187W	GDT1
YBR188C	NTC20
YBR189W	RPS9B
YBR191W	RPL21A
YBR192W	RIM2
YBR193C	MED8
YBR194W	AIM4
YBR195C	MSI1
YBR196C	PGI1
YBR197C
YBR198C	TAF5
YBR199W	KTR4
YBR200W	BEM1
YBR201W	DER1
YBR202W	MCM7
YBR203W	COS111
YBR204C	LDH1
YBR205W	KTR3
YBR207W	FTH1
YBR208C	DUR1,2
YBR210W	ERV15
YBR211C	AME1
YBR212W	NGR1
YBR213W	MET8
YBR214W	SDS24
YBR215W	HPC2
YBR216C	YBP1
YBR217W	ATG12
YBR218C	PYC2
YBR221C	PDB1
YBR222C	PCS60
YBR223C	TDP1
YBR227C	MCX1
YBR228W	SLX1
YBR229C	ROT2
YBR230C	OM14
YBR231C	SWC5
YBR233W	PBP2
YBR233W-A	DAD3
YBR234C	ARC40
YBR235W	VHC1
YBR236C	ABD1
YBR237W	PRP5
YBR238C
YBR239C	ERT1
YBR240C	THI2
YBR243C	ALG7
YBR244W	GPX2
YBR245C	ISW1
YBR246W	RRT2
YBR247C	ENP1
YBR248C	HIS7
YBR249C	ARO4
YBR250W	SPO23
YBR251W	MRPS5
YBR252W	DUT1
YBR253W	SRB6
YBR254C	TRS20
YBR255W	MTC4
YBR256C	RIB5
YBR257W	POP4
YBR258C	SHG1
YBR259W
YBR260C	RGD1
YBR261C	TAE1
YBR262C	MIC12
YBR263W	SHM1
YBR264C	YPT10
YBR265W	TSC10
YBR267W	REI1
YBR268W	MRPL37
YBR269C	SDH8
YBR270C	BIT2
YBR271W	EFM2
YBR272C	HSM3
YBR273C	UBX7
YBR274W	CHK1
YBR275C	RIF1
YBR276C	PPS1
YBR278W	DPB3
YBR279W	PAF1
YBR280C	SAF1
YBR281C	DUG2
YBR282W	MRPL27
YBR283C	SSH1
YBR286W	APE3
YBR288C	APM3
YBR289W	SNF5
YBR290W	BSD2
YBR291C	CTP1
YBR293W	VBA2
YBR294W	SUL1
YBR295W	PCA1
YBR296C	PHO89
YBR297W	MAL33
YBR298C	MAL31
YBR299W	MAL32
YBR301W	PAU24
YBR302C	COS2
YCL001W	RER1
YCL004W	PGS1
YCL005W	LDB16
YCL005W-A	VMA9
YCL008C	STP22
YCL009C	ILV6
YCL010C	SGF29
YCL011C	GBP2
YCL012C
YCL014W	BUD3
YCL016C	DCC1
YCL017C	NFS1
YCL018W	LEU2
YCL024W	KCC4
YCL025C	AGP1
YCL026C-A	FRM2
YCL026C-B	HBN1
YCL027W	FUS1
YCL028W	RNQ1
YCL029C	BIK1
YCL030C	HIS4
YCL031C	RRP7
YCL032W	STE50
YCL033C	MXR2
YCL034W	LSB5
YCL035C	GRX1
YCL036W	GFD2
YCL037C	SRO9
YCL038C	ATG22
YCL039W	GID7
YCL040W	GLK1
YCL043C	PDI1
YCL044C	MGR1
YCL045C	EMC1
YCL047C	POF1
YCL048W	SPS22
YCL050C	APA1
YCL051W	LRE1
YCL052C	PBN1
YCL054W	SPB1
YCL055W	KAR4
YCL056C	PEX34
YCL057C-A	MIC10
YCL057W	PRD1
YCL058C	FYV5
YCL058W-A	ADF1
YCL059C	KRR1
YCL061C	MRC1
YCL063W	VAC17
YCL064C	CHA1
YCL066W	HMLALPHA1
YCL067C	HMLALPHA2
YCL069W	VBA3
YCL073C	GEX1
YCR002C	CDC10
YCR003W	MRPL32
YCR004C	YCP4
YCR005C	CIT2
YCR008W	SAT4
YCR009C	RVS161
YCR010C	ADY2
YCR011C	ADP1
YCR012W	PGK1
YCR014C	POL4
YCR015C	CTO1
YCR017C	CWH43
YCR018C	SRD1
YCR019W	MAK32
YCR020C	PET18
YCR020C-A	MAK31
YCR020W-B	HTL1
YCR021C	HSP30
YCR023C
YCR024C	SLM5
YCR024C-A	PMP1
YCR026C	NPP1
YCR027C	RHB1
YCR028C	FEN2
YCR028C-A	RIM1
YCR030C	SYP1
YCR031C	RPS14A
YCR032W	BPH1
YCR033W	SNT1
YCR034W	ELO2
YCR035C	RRP43
YCR036W	RBK1
YCR037C	PHO87
YCR038C	BUD5
YCR039C	MATALPHA2
YCR040W	MATALPHA1
YCR041W
YCR042C	TAF2
YCR044C	PER1
YCR045C	RRT12
YCR046C	IMG1
YCR047C	BUD23
YCR048W	ARE1
YCR052W	RSC6
YCR053W	THR4
YCR054C	CTR86
YCR057C	PWP2
YCR059C	YIH1
YCR060W	TAH1
YCR063W	BUD31
YCR065W	HCM1
YCR066W	RAD18
YCR067C	SED4
YCR068W	ATG15
YCR069W	CPR4
YCR071C	IMG2
YCR072C	RSA4
YCR073C	SSK22
YCR073W-A	SOL2
YCR075C	ERS1
YCR075W-A	EGO2
YCR076C	FUB1
YCR077C	PAT1
YCR079W	PTC6
YCR081W	SRB8
YCR082W	AHC2
YCR083W	TRX3
YCR084C	TUP1
YCR086W	CSM1
YCR088W	ABP1
YCR089W	FIG2
YCR091W	KIN82
YCR092C	MSH3
YCR093W	CDC39
YCR094W	CDC50
YCR096C	HMRA2
YCR097W	HMRA1
YCR098C	GIT1
YCR104W	PAU3
YCR105W	ADH7
YCR106W	RDS1
YCR107W	AAD3
YDL001W	RMD1
YDL002C	NHP10
YDL003W	MCD1
YDL004W	ATP16
YDL005C	MED2
YDL006W	PTC1
YDL007W	RPT2
YDL008W	APC11
YDL010W	GRX6
YDL012C
YDL013W	SLX5
YDL014W	NOP1
YDL015C	TSC13
YDL017W	CDC7
YDL018C	ERP3
YDL019C	OSH2
YDL020C	RPN4
YDL021W	GPM2
YDL022W	GPD1
YDL024C	DIA3
YDL025C	RTK1
YDL028C	MPS1
YDL029W	ARP2
YDL030W	PRP9
YDL031W	DBP10
YDL033C	SLM3
YDL035C	GPR1
YDL036C	PUS9
YDL037C	BSC1
YDL039C	PRM7
YDL040C	NAT1
YDL042C	SIR2
YDL043C	PRP11
YDL044C	MTF2
YDL045C	FAD1
YDL045W-A	MRP10
YDL046W	NPC2
YDL047W	SIT4
YDL048C	STP4
YDL049C	KNH1
YDL051W	LHP1
YDL052C	SLC1
YDL053C	PBP4
YDL054C	MCH1
YDL055C	PSA1
YDL056W	MBP1
YDL058W	USO1
YDL059C	RAD59
YDL060W	TSR1
YDL061C	RPS29B
YDL063C	SYO1
YDL064W	UBC9
YDL065C	PEX19
YDL066W	IDP1
YDL067C	COX9
YDL069C	CBS1
YDL070W	BDF2
YDL072C	YET3
YDL073W	AHK1
YDL074C	BRE1
YDL075W	RPL31A
YDL076C	RXT3
YDL077C	VAM6
YDL078C	MDH3
YDL079C	MRK1
YDL080C	THI3
YDL081C	RPP1A
YDL082W	RPL13A
YDL083C	RPS16B
YDL084W	SUB2
YDL085W	NDE2
YDL087C	LUC7
YDL088C	ASM4
YDL089W	NUR1
YDL090C	RAM1
YDL091C	UBX3
YDL092W	SRP14
YDL093W	PMT5
YDL095W	PMT1
YDL097C	RPN6
YDL098C	SNU23
YDL099W	BUG1
YDL100C	GET3
YDL101C	DUN1
YDL102W	POL3
YDL103C	QRI1
YDL104C	QRI7
YDL105W	NSE4
YDL106C	PHO2
YDL107W	MSS2
YDL108W	KIN28
YDL110C	TMA17
YDL111C	RRP42
YDL112W	TRM3
YDL113C	ATG20
YDL115C	IWR1
YDL116W	NUP84
YDL117W	CYK3
YDL119C	HEM25
YDL120W	YFH1
YDL122W	UBP1
YDL123W	SNA4
YDL124W
YDL125C	HNT1
YDL126C	CDC48
YDL127W	PCL2
YDL128W	VCX1
YDL129W
YDL130W	RPP1B
YDL130W-A	STF1
YDL131W	LYS21
YDL132W	CDC53
YDL133C-A	RPL41B
YDL133W	SRF1
YDL134C	PPH21
YDL135C	RDI1
YDL136W	RPL35B
YDL137W	ARF2
YDL138W	RGT2
YDL139C	SCM3
YDL140C	RPO21
YDL141W	BPL1
YDL142C	CRD1
YDL143W	CCT4
YDL144C
YDL145C	COP1
YDL146W	LDB17
YDL147W	RPN5
YDL148C	NOP14
YDL149W	ATG9
YDL150W	RPC53
YDL153C	SAS10
YDL154W	MSH5
YDL155W	CLB3
YDL156W	CMR1
YDL159W	STE7
YDL160C	DHH1
YDL160C-A	MHF2
YDL161W	ENT1
YDL164C	CDC9
YDL165W	CDC36
YDL166C	FAP7
YDL167C	NRP1
YDL168W	SFA1
YDL169C	UGX2
YDL170W	UGA3
YDL171C	GLT1
YDL173W	PAR32
YDL174C	DLD1
YDL175C	AIR2
YDL176W
YDL178W	DLD2
YDL179W	PCL9
YDL181W	INH1
YDL182W	LYS20
YDL183C
YDL184C	RPL41A
YDL185W	VMA1
YDL188C	PPH22
YDL189W	RBS1
YDL190C	UFD2
YDL191W	RPL35A
YDL192W	ARF1
YDL193W	NUS1
YDL194W	SNF3
YDL195W	SEC31
YDL197C	ASF2
YDL198C	GGC1
YDL200C	MGT1
YDL201W	TRM8
YDL202W	MRPL11
YDL203C	ACK1
YDL204W	RTN2
YDL205C	HEM3
YDL207W	GLE1
YDL208W	NHP2
YDL209C	CWC2
YDL210W	UGA4
YDL212W	SHR3
YDL213C	NOP6
YDL214C	PRR2
YDL215C	GDH2
YDL216C	RRI1
YDL217C	TIM22
YDL219W	DTD1
YDL220C	CDC13
YDL222C	FMP45
YDL223C	HBT1
YDL224C	WHI4
YDL225W	SHS1
YDL226C	GCS1
YDL227C	HO
YDL229W	SSB1
YDL230W	PTP1
YDL231C	BRE4
YDL232W	OST4
YDL234C	GYP7
YDL235C	YPD1
YDL236W	PHO13
YDL237W	AIM6
YDL238C	GUD1
YDL239C	ADY3
YDL240W	LRG1
YDL243C	AAD4
YDL244W	THI13
YDL245C	HXT15
YDL246C	SOR2
YDL247W	MPH2
YDL248W	COS7
YDR001C	NTH1
YDR002W	YRB1
YDR003W	RCR2
YDR004W	RAD57
YDR005C	MAF1
YDR006C	SOK1
YDR007W	TRP1
YDR009W	GAL3
YDR011W	SNQ2
YDR012W	RPL4B
YDR013W	PSF1
YDR014W	RAD61
YDR014W-A	HED1
YDR016C	DAD1
YDR017C	KCS1
YDR019C	GCV1
YDR021W	FAL1
YDR022C	ATG31
YDR023W	SES1
YDR025W	RPS11A
YDR026C	NSI1
YDR027C	VPS54
YDR028C	REG1
YDR030C	RAD28
YDR031W	MIX14
YDR032C	PST2
YDR033W	MRH1
YDR034C	LYS14
YDR035W	ARO3
YDR036C	EHD3
YDR037W	KRS1
YDR038C	ENA5
YDR039C	ENA2
YDR040C	ENA1
YDR041W	RSM10
YDR043C	NRG1
YDR044W	HEM13
YDR045C	RPC11
YDR046C	BAP3
YDR047W	HEM12
YDR049W	VMS1
YDR050C	TPI1
YDR051C	DET1
YDR052C	DBF4
YDR054C	CDC34
YDR055W	PST1
YDR057W	YOS9
YDR058C	TGL2
YDR059C	UBC5
YDR060W	MAK21
YDR062W	LCB2
YDR063W	AIM7
YDR064W	RPS13
YDR065W	RRG1
YDR066C	RTR2
YDR068W	DOS2
YDR069C	DOA4
YDR070C	FMP16
YDR071C	PAA1
YDR072C	IPT1
YDR073W	SNF11
YDR074W	TPS2
YDR075W	PPH3
YDR076W	RAD55
YDR077W	SED1
YDR078C	SHU2
YDR079C-A	TFB5
YDR079W	PET100
YDR080W	VPS41
YDR081C	PDC2
YDR082W	STN1
YDR083W	RRP8
YDR084C	TVP23
YDR085C	AFR1
YDR086C	SSS1
YDR087C	RRP1
YDR088C	SLU7
YDR089W
YDR091C	RLI1
YDR092W	UBC13
YDR093W	DNF2
YDR096W	GIS1
YDR097C	MSH6
YDR098C	GRX3
YDR099W	BMH2
YDR100W	TVP15
YDR101C	ARX1
YDR103W	STE5
YDR104C	SPO71
YDR105C	TMS1
YDR106W	ARP10
YDR107C	TMN2
YDR108W	TRS85
YDR110W	FOB1
YDR113C	PDS1
YDR115W	MRX14
YDR116C	MRPL1
YDR117C	TMA64
YDR118W	APC4
YDR119W-A	COX26
YDR120C	TRM1
YDR121W	DPB4
YDR122W	KIN1
YDR123C	INO2
YDR125C	ECM18
YDR126W	SWF1
YDR127W	ARO1
YDR128W	MTC5
YDR129C	SAC6
YDR130C	FIN1
YDR131C
YDR132C
YDR135C	YCF1
YDR137W	RGP1
YDR138W	HPR1
YDR139C	RUB1
YDR140W	MTQ2
YDR141C	DOP1
YDR142C	PEX7
YDR143C	SAN1
YDR144C	MKC7
YDR145W	TAF12
YDR146C	SWI5
YDR147W	EKI1
YDR148C	KGD2
YDR150W	NUM1
YDR151C	CTH1
YDR152W	GIR2
YDR153C	ENT5
YDR155C	CPR1
YDR156W	RPA14
YDR158W	HOM2
YDR159W	SAC3
YDR160W	SSY1
YDR161W	ACL4
YDR162C	NBP2
YDR163W	CWC15
YDR164C	SEC1
YDR165W	TRM82
YDR166C	SEC5
YDR167W	TAF10
YDR168W	CDC37
YDR169C	STB3
YDR170C	SEC7
YDR171W	HSP42
YDR172W	SUP35
YDR173C	ARG82
YDR174W	HMO1
YDR175C	RSM24
YDR176W	NGG1
YDR177W	UBC1
YDR178W	SDH4
YDR179C	CSN9
YDR179W-A	NVJ3
YDR180W	SCC2
YDR181C	SAS4
YDR182W	CDC1
YDR183W	PLP1
YDR184C	ATC1
YDR185C	UPS3
YDR186C
YDR188W	CCT6
YDR189W	SLY1
YDR190C	RVB1
YDR191W	HST4
YDR192C	NUP42
YDR194C	MSS116
YDR195W	REF2
YDR196C	CAB5
YDR197W	CBS2
YDR198C	RKM2
YDR200C	VPS64
YDR201W	SPC19
YDR202C	RAV2
YDR204W	COQ4
YDR205W	MSC2
YDR206W	EBS1
YDR207C	UME6
YDR208W	MSS4
YDR211W	GCD6
YDR212W	TCP1
YDR213W	UPC2
YDR214W	AHA1
YDR216W	ADR1
YDR217C	RAD9
YDR218C	SPR28
YDR219C	MFB1
YDR221W	GTB1
YDR223W	CRF1
YDR224C	HTB1
YDR225W	HTA1
YDR226W	ADK1
YDR227W	SIR4
YDR228C	PCF11
YDR229W	IVY1
YDR231C	COX20
YDR232W	HEM1
YDR233C	RTN1
YDR234W	LYS4
YDR235W	PRP42
YDR236C	FMN1
YDR237W	MRPL7
YDR238C	SEC26
YDR239C
YDR240C	SNU56
YDR242W	AMD2
YDR243C	PRP28
YDR244W	PEX5
YDR245W	MNN10
YDR246W	TRS23
YDR247W	VHS1
YDR251W	PAM1
YDR252W	BTT1
YDR253C	MET32
YDR254W	CHL4
YDR255C	RMD5
YDR256C	CTA1
YDR257C	RKM4
YDR258C	HSP78
YDR259C	YAP6
YDR260C	SWM1
YDR261C	EXG2
YDR263C	DIN7
YDR264C	AKR1
YDR265W	PEX10
YDR266C	HEL2
YDR267C	CIA1
YDR268W	MSW1
YDR270W	CCC2
YDR272W	GLO2
YDR273W	DON1
YDR275W	BSC2
YDR276C	PMP3
YDR277C	MTH1
YDR279W	RNH202
YDR280W	RRP45
YDR281C	PHM6
YDR282C	MRX10
YDR283C	GCN2
YDR284C	DPP1
YDR285W	ZIP1
YDR287W	INM2
YDR288W	NSE3
YDR289C	RTT103
YDR291W	HRQ1
YDR292C	SRP101
YDR293C	SSD1
YDR294C	DPL1
YDR295C	HDA2
YDR296W	MHR1
YDR297W	SUR2
YDR298C	ATP5
YDR299W	BFR2
YDR300C	PRO1
YDR301W	CFT1
YDR302W	GPI11
YDR303C	RSC3
YDR304C	CPR5
YDR305C	HNT2
YDR306C
YDR308C	SRB7
YDR309C	GIC2
YDR310C	SUM1
YDR311W	TFB1
YDR312W	SSF2
YDR313C	PIB1
YDR314C	RAD34
YDR315C	IPK1
YDR316W	OMS1
YDR317W	HIM1
YDR318W	MCM21
YDR320C	SWA2
YDR320C-A	DAD4
YDR321W	ASP1
YDR322C-A	TIM11
YDR322W	MRPL35
YDR323C	PEP7
YDR324C	UTP4
YDR325W	YCG1
YDR326C	YSP2
YDR328C	SKP1
YDR329C	PEX3
YDR330W	UBX5
YDR331W	GPI8
YDR332W	IRC3
YDR333C	RQC1
YDR334W	SWR1
YDR335W	MSN5
YDR337W	MRPS28
YDR339C	FCF1
YDR341C
YDR342C	HXT7
YDR343C	HXT6
YDR345C	HXT3
YDR346C	SVF1
YDR347W	MRP1
YDR348C	PAL1
YDR349C	YPS7
YDR350C	ATP22
YDR351W	SBE2
YDR352W	YPQ2
YDR353W	TRR1
YDR354W	TRP4
YDR356W	SPC110
YDR357C	CNL1
YDR358W	GGA1
YDR359C	EAF1
YDR361C	BCP1
YDR362C	TFC6
YDR363W	ESC2
YDR363W-A	SEM1
YDR364C	CDC40
YDR365C	ESF1
YDR367W	KEI1
YDR368W	YPR1
YDR369C	XRS2
YDR370C	DXO1
YDR372C	VPS74
YDR373W	FRQ1
YDR374C	PHO92
YDR374W-A	WIP1
YDR375C	BCS1
YDR376W	ARH1
YDR377W	ATP17
YDR378C	LSM6
YDR379C-A	SDH6
YDR379W	RGA2
YDR380W	ARO10
YDR381C-A
YDR381W	YRA1
YDR382W	RPP2B
YDR383C	NKP1
YDR384C	ATO3
YDR385W	EFT2
YDR386W	MUS81
YDR388W	RVS167
YDR389W	SAC7
YDR390C	UBA2
YDR392W	SPT3
YDR393W	SHE9
YDR394W	RPT3
YDR395W	SXM1
YDR397C	NCB2
YDR398W	UTP5
YDR399W	HPT1
YDR400W	URH1
YDR402C	DIT2
YDR403W	DIT1
YDR404C	RPB7
YDR405W	MRP20
YDR406W	PDR15
YDR407C	TRS120
YDR408C	ADE8
YDR409W	SIZ1
YDR410C	STE14
YDR411C	DFM1
YDR412W	RRP17
YDR414C	ERD1
YDR416W	SYF1
YDR418W	RPL12B
YDR419W	RAD30
YDR420W	HKR1
YDR421W	ARO80
YDR422C	SIP1
YDR423C	CAD1
YDR424C	DYN2
YDR425W	SNX41
YDR427W	RPN9
YDR428C	BNA7
YDR429C	TIF35
YDR430C	CYM1
YDR432W	NPL3
YDR434W	GPI17
YDR435C	PPM1
YDR436W	PPZ2
YDR437W	GPI19
YDR438W	THI74
YDR439W	LRS4
YDR440W	DOT1
YDR441C	APT2
YDR443C	SSN2
YDR446W	ECM11
YDR447C	RPS17B
YDR448W	ADA2
YDR449C	UTP6
YDR450W	RPS18A
YDR451C	YHP1
YDR452W	PPN1
YDR453C	TSA2
YDR454C	GUK1
YDR456W	NHX1
YDR457W	TOM1
YDR458C	HEH2
YDR459C	PFA5
YDR460W	TFB3
YDR461W	MFA1
YDR462W	MRPL28
YDR463W	STP1
YDR464W	SPP41
YDR465C	RMT2
YDR466W	PKH3
YDR468C	TLG1
YDR469W	SDC1
YDR470C	UGO1
YDR471W	RPL27B
YDR472W	TRS31
YDR473C	PRP3
YDR475C	JIP4
YDR477W	SNF1
YDR478W	SNM1
YDR479C	PEX29
YDR480W	DIG2
YDR481C	PHO8
YDR482C	CWC21
YDR483W	KRE2
YDR484W	VPS52
YDR485C	VPS72
YDR486C	VPS60
YDR487C	RIB3
YDR488C	PAC11
YDR489W	SLD5
YDR490C	PKH1
YDR492W	IZH1
YDR493W	MZM1
YDR494W	RSM28
YDR495C	VPS3
YDR496C	PUF6
YDR497C	ITR1
YDR498C	SEC20
YDR499W	LCD1
YDR500C	RPL37B
YDR501W	PLM2
YDR502C	SAM2
YDR503C	LPP1
YDR504C	SPG3
YDR505C	PSP1
YDR506C	GMC1
YDR507C	GIN4
YDR508C	GNP1
YDR510W	SMT3
YDR511W	SDH7
YDR512C	EMI1
YDR513W	GRX2
YDR514C
YDR515W	SLF1
YDR516C	EMI2
YDR517W	GRH1
YDR518W	EUG1
YDR519W	FPR2
YDR522C	SPS2
YDR523C	SPS1
YDR524C	AGE1
YDR525W-A	SNA2
YDR527W	RBA50
YDR528W	HLR1
YDR529C	QCR7
YDR530C	APA2
YDR531W	CAB1
YDR532C	KRE28
YDR533C	HSP31
YDR534C	FIT1
YDR536W	STL1
YDR538W	PAD1
YDR539W	FDC1
YDR540C	IRC4
YDR541C
YDR542W	PAU10
YDR545W	YRF1-1
YEL001C	IRC22
YEL002C	WBP1
YEL003W	GIM4
YEL004W	YEA4
YEL005C	VAB2
YEL006W	YEA6
YEL007W	MIT1
YEL009C	GCN4
YEL011W	GLC3
YEL012W	UBC8
YEL013W	VAC8
YEL015W	EDC3
YEL016C	NPP2
YEL017C-A	PMP2
YEL017W	GTT3
YEL018W	EAF5
YEL019C	MMS21
YEL020C	PXP1
YEL020W-A	TIM9
YEL021W	URA3
YEL022W	GEA2
YEL024W	RIP1
YEL026W	SNU13
YEL027W	VMA3
YEL029C	BUD16
YEL030W	ECM10
YEL031W	SPF1
YEL032W	MCM3
YEL034W	HYP2
YEL036C	ANP1
YEL037C	RAD23
YEL038W	UTR4
YEL039C	CYC7
YEL040W	UTR2
YEL041W	YEF1
YEL042W	GDA1
YEL043W
YEL044W	IES6
YEL046C	GLY1
YEL047C	FRD1
YEL048C	TCA17
YEL049W	PAU2
YEL050C	RML2
YEL051W	VMA8
YEL052W	AFG1
YEL053C	MAK10
YEL054C	RPL12A
YEL055C	POL5
YEL056W	HAT2
YEL057C	SDD1
YEL058W	PCM1
YEL059C-A	SOM1
YEL060C	PRB1
YEL061C	CIN8
YEL062W	NPR2
YEL063C	CAN1
YEL064C	AVT2
YEL065W	SIT1
YEL066W	HPA3
YEL069C	HXT13
YEL070W	DSF1
YEL071W	DLD3
YEL072W	RMD6
YER001W	MNN1
YER002W	NOP16
YER003C	PMI40
YER004W	FMP52
YER005W	YND1
YER006W	NUG1
YER007C-A	TMA20
YER007W	PAC2
YER008C	SEC3
YER009W	NTF2
YER010C
YER011W	TIR1
YER012W	PRE1
YER013W	PRP22
YER014C-A	BUD25
YER014W	HEM14
YER015W	FAA2
YER016W	BIM1
YER017C	AFG3
YER018C	SPC25
YER019C-A	SBH2
YER019W	ISC1
YER020W	GPA2
YER021W	RPN3
YER022W	SRB4
YER023W	PRO3
YER024W	YAT2
YER025W	GCD11
YER026C	CHO1
YER027C	GAL83
YER028C	MIG3
YER029C	SMB1
YER030W	CHZ1
YER031C	YPT31
YER032W	FIR1
YER033C	ZRG8
YER034W
YER035W	EDC2
YER036C	ARB1
YER037W	PHM8
YER038C	KRE29
YER039C	HVG1
YER040W	GLN3
YER041W	YEN1
YER042W	MXR1
YER043C	SAH1
YER044C	ERG28
YER044C-A	MEI4
YER045C	ACA1
YER046W	SPO73
YER047C	SAP1
YER048C	CAJ1
YER048W-A	ISD11
YER049W	TPA1
YER050C	RSM18
YER051W	JHD1
YER052C	HOM3
YER053C	PIC2
YER053C-A
YER054C	GIP2
YER055C	HIS1
YER056C	FCY2
YER056C-A	RPL34A
YER057C	HMF1
YER058W	PET117
YER059W	PCL6
YER060W	FCY21
YER060W-A	FCY22
YER061C	CEM1
YER062C	GPP2
YER063W	THO1
YER064C	VHR2
YER065C	ICL1
YER067W	RGI1
YER068W	MOT2
YER069W	ARG5,6
YER070W	RNR1
YER072W	VTC1
YER073W	ALD5
YER074W	RPS24A
YER074W-A	YOS1
YER075C	PTP3
YER078C	ICP55
YER080W	AIM9
YER081W	SER3
YER082C	UTP7
YER083C	GET2
YER086W	ILV1
YER087C-B	SBH1
YER087W	AIM10
YER088C	DOT6
YER089C	PTC2
YER090W	TRP2
YER091C	MET6
YER092W	IES5
YER093C	TSC11
YER093C-A	AIM11
YER094C	PUP3
YER095W	RAD51
YER096W	SHC1
YER098W	UBP9
YER099C	PRS2
YER100W	UBC6
YER101C	AST2
YER102W	RPS8B
YER103W	SSA4
YER104W	RTT105
YER105C	NUP157
YER106W	MAM1
YER107C	GLE2
YER110C	KAP123
YER111C	SWI4
YER112W	LSM4
YER113C	TMN3
YER114C	BOI2
YER115C	SPR6
YER116C	SLX8
YER117W	RPL23B
YER118C	SHO1
YER119C	AVT6
YER120W	SCS2
YER122C	GLO3
YER123W	YCK3
YER124C	DSE1
YER125W	RSP5
YER126C	NSA2
YER127W	LCP5
YER128W	VFA1
YER129W	SAK1
YER130C	COM2
YER131W	RPS26B
YER132C	PMD1
YER133W	GLC7
YER134C
YER136W	GDI1
YER139C	RTR1
YER140W	EMP65
YER141W	COX15
YER142C	MAG1
YER143W	DDI1
YER144C	UBP5
YER145C	FTR1
YER146W	LSM5
YER147C	SCC4
YER148W	SPT15
YER149C	PEA2
YER150W	SPI1
YER151C	UBP3
YER152C
YER153C	PET122
YER154W	OXA1
YER155C	BEM2
YER157W	COG3
YER159C	BUR6
YER161C	SPT2
YER162C	RAD4
YER163C	GCG1
YER164W	CHD1
YER165W	PAB1
YER166W	DNF1
YER167W	BCK2
YER168C	CCA1
YER169W	RPH1
YER170W	ADK2
YER171W	RAD3
YER172C	BRR2
YER173W	RAD24
YER174C	GRX4
YER175C	TMT1
YER176W	ECM32
YER177W	BMH1
YER178W	PDA1
YER179W	DMC1
YER180C	ISC10
YER180C-A	SLO1
YER183C	FAU1
YER184C	TOG1
YER185W	PUG1
YER190W	YRF1-2
YFL001W	DEG1
YFL002C	SPB4
YFL003C	MSH4
YFL004W	VTC2
YFL005W	SEC4
YFL007W	BLM10
YFL008W	SMC1
YFL009W	CDC4
YFL010C	WWM1
YFL010W-A	AUA1
YFL011W	HXT10
YFL013C	IES1
YFL014W	HSP12
YFL016C	MDJ1
YFL017C	GNA1
YFL017W-A	SMX2
YFL018C	LPD1
YFL020C	PAU5
YFL021W	GAT1
YFL022C	FRS2
YFL023W	BUD27
YFL024C	EPL1
YFL025C	BST1
YFL026W	STE2
YFL027C	GYP8
YFL028C	CAF16
YFL029C	CAK1
YFL030W	AGX1
YFL031W	HAC1
YFL033C	RIM15
YFL034C-A	RPL22B
YFL034C-B	MOB2
YFL036W	RPO41
YFL037W	TUB2
YFL038C	YPT1
YFL039C	ACT1
YFL041W	FET5
YFL042C	LAM5
YFL044C	OTU1
YFL045C	SEC53
YFL046W	FMP32
YFL047W	RGD2
YFL048C	EMP47
YFL049W	SWP82
YFL050C	ALR2
YFL052W	ZNF1
YFL053W	DAK2
YFL055W	AGP3
YFL058W	THI5
YFL059W	SNZ3
YFL060C	SNO3
YFL061W	DDI2
YFL062W	COS4
YFR001W	LOC1
YFR002W	NIC96
YFR003C	YPI1
YFR004W	RPN11
YFR005C	SAD1
YFR007W	YFH7
YFR008W	FAR7
YFR009W	GCN20
YFR010W	UBP6
YFR011C	MIC19
YFR012W	DCV1
YFR013W	IOC3
YFR014C	CMK1
YFR015C	GSY1
YFR016C
YFR017C	IGD1
YFR019W	FAB1
YFR020W	CSS2
YFR021W	ATG18
YFR022W	ROG3
YFR023W	PES4
YFR024C-A	LSB3
YFR025C	HIS2
YFR026C	ULI1
YFR027W	ECO1
YFR028C	CDC14
YFR029W	PTR3
YFR030W	MET10
YFR031C	SMC2
YFR031C-A	RPL2A
YFR032C-A	RPL29
YFR033C	QCR6
YFR034C	PHO4
YFR036W	CDC26
YFR037C	RSC8
YFR038W	IRC5
YFR039C	OSW7
YFR040W	SAP155
YFR041C	ERJ5
YFR042W	KEG1
YFR043C	IRC6
YFR044C	DUG1
YFR046C	CNN1
YFR047C	BNA6
YFR048W	RMD8
YFR049W	YMR31
YFR050C	PRE4
YFR051C	RET2
YFR052W	RPN12
YFR053C	HXK1
YFR055W	IRC7
YGL001C	ERG26
YGL002W	ERP6
YGL003C	CDH1
YGL004C	RPN14
YGL005C	COG7
YGL006W	PMC1
YGL008C	PMA1
YGL009C	LEU1
YGL010W	MPO1
YGL011C	SCL1
YGL012W	ERG4
YGL013C	PDR1
YGL014W	PUF4
YGL016W	KAP122
YGL017W	ATE1
YGL018C	JAC1
YGL019W	CKB1
YGL020C	GET1
YGL021W	ALK1
YGL022W	STT3
YGL023C	PIB2
YGL025C	PGD1
YGL026C	TRP5
YGL027C	CWH41
YGL028C	SCW11
YGL029W	CGR1
YGL030W	RPL30
YGL031C	RPL24A
YGL032C	AGA2
YGL033W	HOP2
YGL035C	MIG1
YGL037C	PNC1
YGL038C	OCH1
YGL039W
YGL040C	HEM2
YGL043W	DST1
YGL044C	RNA15
YGL045W	RIM8
YGL047W	ALG13
YGL048C	RPT6
YGL049C	TIF4632
YGL050W	TYW3
YGL051W	MST27
YGL053W	PRM8
YGL054C	ERV14
YGL055W	OLE1
YGL056C	SDS23
YGL057C	GEP7
YGL058W	RAD6
YGL059W	PKP2
YGL060W	YBP2
YGL061C	DUO1
YGL062W	PYC1
YGL063W	PUS2
YGL064C	MRH4
YGL065C	ALG2
YGL066W	SGF73
YGL067W	NPY1
YGL068W	MNP1
YGL070C	RPB9
YGL071W	AFT1
YGL073W	HSF1
YGL075C	MPS2
YGL076C	RPL7A
YGL077C	HNM1
YGL078C	DBP3
YGL079W	KXD1
YGL080W	MPC1
YGL083W	SCY1
YGL084C	GUP1
YGL086W	MAD1
YGL087C	MMS2
YGL089C	MF(ALPHA)2
YGL090W	LIF1
YGL091C	NBP35
YGL092W	NUP145
YGL093W	SPC105
YGL094C	PAN2
YGL095C	VPS45
YGL096W	TOS8
YGL097W	SRM1
YGL098W	USE1
YGL099W	LSG1
YGL100W	SEH1
YGL103W	RPL28
YGL104C	VPS73
YGL105W	ARC1
YGL106W	MLC1
YGL107C	RMD9
YGL108C
YGL110C	CUE3
YGL111W	NSA1
YGL112C	TAF6
YGL113W	SLD3
YGL115W	SNF4
YGL116W	CDC20
YGL119W	COQ8
YGL120C	PRP43
YGL121C	GPG1
YGL122C	NAB2
YGL123W	RPS2
YGL124C	MON1
YGL125W	MET13
YGL126W	SCS3
YGL127C	SOH1
YGL128C	CWC23
YGL129C	RSM23
YGL130W	CEG1
YGL131C	SNT2
YGL133W	ITC1
YGL134W	PCL10
YGL135W	RPL1B
YGL136C	MRM2
YGL137W	SEC27
YGL139W	FLC3
YGL141W	HUL5
YGL142C	GPI10
YGL143C	MRF1
YGL144C	ROG1
YGL145W	TIP20
YGL147C	RPL9A
YGL148W	ARO2
YGL150C	INO80
YGL151W	NUT1
YGL153W	PEX14
YGL154C	LYS5
YGL155W	CDC43
YGL156W	AMS1
YGL157W	ARI1
YGL158W	RCK1
YGL160W	AIM14
YGL161C	YIP5
YGL162W	SUT1
YGL163C	RAD54
YGL164C	YRB30
YGL166W	CUP2
YGL167C	PMR1
YGL168W	HUR1
YGL169W	SUA5
YGL170C	SPO74
YGL171W	ROK1
YGL172W	NUP49
YGL173C	XRN1
YGL174W	BUD13
YGL175C	SAE2
YGL178W	MPT5
YGL179C	TOS3
YGL180W	ATG1
YGL181W	GTS1
YGL183C	MND1
YGL184C	STR3
YGL186C	TPN1
YGL187C	COX4
YGL189C	RPS26A
YGL190C	CDC55
YGL191W	COX13
YGL192W	IME4
YGL194C	HOS2
YGL195W	GCN1
YGL196W	DSD1
YGL197W	MDS3
YGL198W	YIP4
YGL200C	EMP24
YGL201C	MCM6
YGL202W	ARO8
YGL203C	KEX1
YGL205W	POX1
YGL206C	CHC1
YGL207W	SPT16
YGL208W	SIP2
YGL209W	MIG2
YGL210W	YPT32
YGL211W	NCS6
YGL212W	VAM7
YGL213C	SKI8
YGL215W	CLG1
YGL216W	KIP3
YGL219C	MDM34
YGL220W	FRA2
YGL221C	NIF3
YGL222C	EDC1
YGL223C	COG1
YGL224C	SDT1
YGL225W	VRG4
YGL226C-A	OST5
YGL226W	MTC3
YGL227W	VID30
YGL228W	SHE10
YGL229C	SAP4
YGL231C	EMC4
YGL232W	TAN1
YGL233W	SEC15
YGL234W	ADE5,7
YGL236C	MTO1
YGL237C	HAP2
YGL238W	CSE1
YGL240W	DOC1
YGL241W	KAP114
YGL242C
YGL243W	TAD1
YGL244W	RTF1
YGL245W	GUS1
YGL246C	RAI1
YGL247W	BRR6
YGL248W	PDE1
YGL249W	ZIP2
YGL250W	RMR1
YGL251C	HFM1
YGL252C	RTG2
YGL253W	HXK2
YGL254W	FZF1
YGL255W	ZRT1
YGL256W	ADH4
YGL257C	MNT2
YGL258W	VEL1
YGL263W	COS12
YGR001C	EFM5
YGR002C	SWC4
YGR003W	CUL3
YGR004W	PEX31
YGR005C	TFG2
YGR006W	PRP18
YGR007W	ECT1
YGR008C	STF2
YGR009C	SEC9
YGR010W	NMA2
YGR012W	MCY1
YGR013W	SNU71
YGR014W	MSB2
YGR019W	UGA1
YGR020C	VMA7
YGR023W	MTL1
YGR024C	THG1
YGR027C	RPS25A
YGR028W	MSP1
YGR029W	ERV1
YGR030C	POP6
YGR031C-A	NAG1
YGR031W	IMO32
YGR032W	GSC2
YGR033C	TIM21
YGR034W	RPL26B
YGR036C	CAX4
YGR037C	ACB1
YGR038W	ORM1
YGR040W	KSS1
YGR041W	BUD9
YGR042W	MTE1
YGR043C	NQM1
YGR044C	RME1
YGR046W	TAM41
YGR047C	TFC4
YGR048W	UFD1
YGR049W	SCM4
YGR054W
YGR055W	MUP1
YGR056W	RSC1
YGR057C	LST7
YGR058W	PEF1
YGR059W	SPR3
YGR060W	ERG25
YGR061C	ADE6
YGR062C	COX18
YGR063C	SPT4
YGR065C	VHT1
YGR068C	ART5
YGR070W	ROM1
YGR071C	ENV11
YGR072W	UPF3
YGR074W	SMD1
YGR075C	PRP38
YGR076C	MRPL25
YGR077C	PEX8
YGR078C	PAC10
YGR080W	TWF1
YGR081C	SLX9
YGR082W	TOM20
YGR083C	GCD2
YGR084C	MRP13
YGR085C	RPL11B
YGR086C	PIL1
YGR087C	PDC6
YGR088W	CTT1
YGR089W	NNF2
YGR090W	UTP22
YGR091W	PRP31
YGR092W	DBF2
YGR093W	DRN1
YGR094W	VAS1
YGR095C	RRP46
YGR096W	TPC1
YGR097W	ASK10
YGR098C	ESP1
YGR099W	TEL2
YGR100W	MDR1
YGR101W	PCP1
YGR102C	GTF1
YGR103W	NOP7
YGR104C	SRB5
YGR105W	VMA21
YGR106C	VOA1
YGR108W	CLB1
YGR109C	CLB6
YGR110W	CLD1
YGR112W	SHY1
YGR113W	DAM1
YGR116W	SPT6
YGR118W	RPS23A
YGR119C	NUP57
YGR120C	COG2
YGR121C	MEP1
YGR122W
YGR123C	PPT1
YGR124W	ASN2
YGR128C	UTP8
YGR129W	SYF2
YGR130C
YGR131W	FHN1
YGR132C	PHB1
YGR133W	PEX4
YGR134W	CAF130
YGR135W	PRE9
YGR136W	LSB1
YGR138C	TPO2
YGR140W	CBF2
YGR141W	VPS62
YGR142W	BTN2
YGR143W	SKN1
YGR144W	THI4
YGR145W	ENP2
YGR146C	ECL1
YGR147C	NAT2
YGR148C	RPL24B
YGR150C	CCM1
YGR152C	RSR1
YGR154C	GTO1
YGR155W	CYS4
YGR156W	PTI1
YGR157W	CHO2
YGR158C	MTR3
YGR159C	NSR1
YGR162W	TIF4631
YGR163W	GTR2
YGR165W	MRPS35
YGR166W	TRS65
YGR167W	CLC1
YGR169C	PUS6
YGR169C-A	LSO2
YGR170W	PSD2
YGR171C	MSM1
YGR172C	YIP1
YGR173W	RBG2
YGR174C	CBP4
YGR175C	ERG1
YGR177C	ATF2
YGR178C	PBP1
YGR179C	OKP1
YGR180C	RNR4
YGR181W	TIM13
YGR183C	QCR9
YGR184C	UBR1
YGR185C	TYS1
YGR186W	TFG1
YGR187C	HGH1
YGR188C	BUB1
YGR189C	CRH1
YGR191W	HIP1
YGR192C	TDH3
YGR193C	PDX1
YGR194C	XKS1
YGR195W	SKI6
YGR196C	FYV8
YGR197C	SNG1
YGR198W	YPP1
YGR199W	PMT6
YGR200C	ELP2
YGR202C	PCT1
YGR203W	YCH1
YGR204W	ADE3
YGR205W	TDA10
YGR206W	MVB12
YGR207C	CIR1
YGR208W	SER2
[truncated: 3,156 more rows]

## Sheet: WT_AID_DESeq
	Gene	baseMean	log2FoldChange	lfcSE	stat	pvalue	padj	untA	untB	auxA	auxB
1	YHR137W	3477.68	-0.82239	0.13062	-6.29605	3.05334e-10	9.79206e-07	4609.19	4670.63	2204.15	2426.76
2	YJR009C	100572	0.67175	0.148817	4.51395	6.3632e-06	0.0102034	74418.7	65574.1	146703	115591
3	YCR005C	7238.26	0.574426	0.148281	3.87391	0.000107104	0.0991679	5619.7	5075.84	10202.3	8055.23
4	YIL053W	49069.2	0.484901	0.126319	3.8387	0.000123689	0.0991679	40744.2	37898.4	60617.9	57016.5
5	YPL061W	64581.2	-0.562877	0.152601	-3.68857	0.000225521	0.144649	88148.4	75164.3	53658.4	41353.7
6	YPR035W	48746.4	0.522657	0.143905	3.63195	0.000281283	0.150346	41246.1	33619	63068.3	57052
7	YDR380W	2703.78	-0.559551	0.15672	-3.57038	0.000356465	0.163312	3493.1	3389.51	2289.98	1642.54
8	YPL240C	15815.4	-0.543091	0.16412	-3.3091	0.000935954	0.3752	22399.2	18410.2	13511	8941.34
9	15S_rRNA	5969.04	0.056091	0.158469	0.353957	0.723371	0.999626	2441.69	8769.48	6723.16	5941.85
10	21S_rRNA	7330.16	-0.0444603	0.162386	-0.273794	0.784243	0.999626	3674.42	11629.3	7051.54	6965.35
11	LSR1	1.11358e+06	0.189426	0.170055	1.11391	0.265319	0.999626	992806	946281	1.68732e+06	827915
12	NME1	87084.4	0.239843	0.16647	1.44076	0.149653	0.999626	71598.3	66582	153527	56630.5
13	Q0045	10348.8	0.117887	0.164072	0.71851	0.472443	0.999626	7891.68	11469.3	9610.2	12424
14	Q0050	109141	0.054541	0.167749	0.325135	0.745079	0.999626	91112.5	120084	86386.1	138980
15	Q0055	50241.7	0.192219	0.159129	1.20794	0.22707	0.999626	37195.3	53423.5	52016.5	58331.7
16	Q0085	14484.2	-0.0369585	0.161557	-0.228764	0.819052	0.999626	13909.9	15623.4	11428.7	16975
17	Q0105	4412.02	0.198151	0.162345	1.22056	0.222254	0.999626	3386.96	4506.86	4145.84	5608.4
18	Q0120	3625.34	-0.0296738	0.0760523	-0.390177	0.696406	0.999626	3490.34	5170.35	445.308	5395.37
19	Q0130	31721	0.425119	0.168611	2.5213	0.0116922	0.999626	18279.8	24316.1	58856.6	25431.6
20	Q0250	13331	0.107536	0.164528	0.653603	0.513368	0.999626	9871.78	15206.9	12931.4	15313.9
21	Q0275	17352	0.338825	0.170053	1.99247	0.0463196	0.999626	11425.7	15167.6	28385.3	14429.3
22	RPR1	94496.3	0.244489	0.169824	1.43966	0.149963	0.999626	78828.3	79984.6	144738	74434.5
23	SCR1	2.67007e+06	0.0460713	0.15596	0.295404	0.767686	0.999626	2.5898e+06	2.62845e+06	3.19315e+06	2.26889e+06
24	SRG1	3541.01	0.0150557	0.158212	0.0951615	0.924187	0.999626	3714.77	3313.7	4160.77	2974.79
25	TLC1	23460.2	0.240508	0.151545	1.58704	0.112503	0.999626	19525.2	22039.3	29608	22668.3
26	YAL001C	6443.7	-0.0171491	0.141207	-0.121446	0.903338	0.999626	6811.52	6174.48	6939.59	5849.23
27	YAL002W	4054.45	0.0159894	0.133667	0.119621	0.904783	0.999626	3974.58	4078.26	3822.44	4342.54
28	YAL003W	89546.2	0.235802	0.145467	1.621	0.105019	0.999626	75060.5	84823.7	109403	88897.8
29	YAL005C	25810.5	-0.0509057	0.143371	-0.355063	0.722543	0.999626	28683.3	24121.4	26966	23471
30	YAL007C	10264.9	0.0378913	0.144305	0.262577	0.792876	0.999626	10883.4	9293.53	11282	9600.51
31	YAL012W	21867.4	-0.154785	0.162223	-0.95415	0.340008	0.999626	22961.9	24373.2	15911.7	24222.8
32	YAL016W	12031.8	0.0236533	0.128201	0.184502	0.85362	0.999626	11691.6	12133.7	11569.3	12732.8
33	YAL017W	5791.92	-0.0809853	0.131422	-0.616224	0.537747	0.999626	6343.3	5637.32	5604.91	5582.16
34	YAL019W	14471.5	-0.0205188	0.143628	-0.14286	0.886401	0.999626	14032.7	15177.9	12850.5	15824.9
35	YAL021C	11081.4	-0.0867572	0.16194	-0.535737	0.59214	0.999626	11230	11952.2	8419.81	12723.5
36	YAL022C	5400.7	-0.0333084	0.126574	-0.263154	0.792432	0.999626	5662.81	5287.33	5260.36	5392.28
37	YAL023C	33205.2	0.0905692	0.144445	0.627013	0.53065	0.999626	30718.7	32963.9	30774.8	38363.5
38	YAL024C	5673.97	-0.0361205	0.148302	-0.243561	0.807571	0.999626	5687.14	5850.69	4873.51	6284.56
39	YAL025C	5231.77	0.0220256	0.152425	0.144501	0.885105	0.999626	4440.04	5914.32	5438.23	5134.48
40	YAL026C	14548.2	-0.0505413	0.142179	-0.355478	0.722232	0.999626	14634.7	15119	12742.3	15696.7
41	YAL029C	17579.1	0.030449	0.138447	0.219932	0.825924	0.999626	15986.2	18703.1	16980.2	18646.8
42	YAL033W	3613.28	0.0127707	0.164166	0.0777915	0.937994	0.999626	4095.09	3080.69	4257.79	3019.55
43	YAL035W	47981.8	-0.0125637	0.159226	-0.0789048	0.937108	0.999626	43819.9	52761.9	39820.3	55525.2
44	YAL036C	7290.87	-0.0100912	0.154138	-0.0654684	0.947801	0.999626	6414.06	8239.81	6570.16	7939.45
45	YAL038W	655594	0.080588	0.124264	0.648523	0.516647	0.999626	655043	612634	662620	692080
46	YAL040C	4282.04	-0.132999	0.169381	-0.785207	0.432332	0.999626	4383.1	5044.95	2369.59	5330.53
47	YAL041W	8170.01	-0.117794	0.144255	-0.816568	0.414176	0.999626	8389.74	8820.95	6892.33	8577.01
48	YAL042W	16917.5	-0.0726973	0.120917	-0.601217	0.547695	0.999626	17626.9	17208.6	16364.5	16470.2
49	YAL043C	5395.32	-0.148931	0.158098	-0.942018	0.346183	0.999626	5686.03	5916.19	4109.77	5869.3
50	YAL044C	11136.2	0.00318058	0.169275	0.0187894	0.985009	0.999626	12876.2	9351.55	14014.8	8302.23
51	YAL049C	3462.55	0.0581412	0.140798	0.412942	0.679649	0.999626	3479.83	3266.91	3858.51	3244.94
52	YAL051W	3892.7	-0.0605938	0.153685	-0.394274	0.693379	0.999626	4045.34	3967.84	3210.45	4347.17
53	YAL053W	7310.96	-0.187846	0.161812	-1.16089	0.245687	0.999626	7710.91	8361.47	5269.07	7902.4
54	YAL056W	6136.32	0.058905	0.132901	0.443224	0.657604	0.999626	5634.62	6330.76	6480.6	6099.31
55	YAL058W	2764.49	0.0357151	0.130739	0.27318	0.784715	0.999626	2659.49	2786.84	2913.16	2698.46
56	YAL059W	5137.21	0.0781497	0.144119	0.542257	0.587641	0.999626	4920.41	4991.61	5895.98	4740.82
57	YAL060W	2994.43	-0.089752	0.140067	-0.640781	0.521665	0.999626	3334.45	2891.65	3017.65	2733.96
58	YAR002C-A	15627.9	0.0556155	0.144102	0.385946	0.699537	0.999626	16373.7	14095.2	17375.7	14667.1
59	YAR002W	7502.68	-0.0436954	0.144649	-0.302079	0.762592	0.999626	7574.37	7727.92	6526.63	8181.82
60	YAR003W	2937.01	-0.0152579	0.133963	-0.113896	0.90932	0.999626	2819.8	3093.79	3032.57	2801.89
61	YAR007C	7231.55	-0.12468	0.125524	-0.993276	0.320575	0.999626	7855.75	7352.66	6934.62	6783.19
62	YAR014C	9629.43	-0.0669852	0.121426	-0.551656	0.581184	0.999626	9961.34	9823.2	9362.67	9370.5
63	YAR015W	7487.02	0.162226	0.124151	1.30668	0.19132	0.999626	7180.79	6793.98	7984.45	7988.85
64	YAR018C	2676.01	-0.0873827	0.12637	-0.691485	0.489261	0.999626	2799.35	2746.6	2572.34	2585.76
65	YAR042W	8082.04	-0.0272726	0.159149	-0.171365	0.863936	0.999626	8594.28	7794.36	6542.8	9396.74
66	YBL001C	3557.14	0.144195	0.166062	0.86832	0.385219	0.999626	3519.63	3011.44	4724.25	2973.24
67	YBL002W	33193	-0.00756183	0.142603	-0.0530272	0.95771	0.999626	36185.9	30425.1	35221.6	30939.6
68	YBL003C	12221.8	0.165756	0.166063	0.99815	0.318206	0.999626	10540.7	11600.3	16582.1	10164
69	YBL004W	38460.8	-0.0035911	0.165947	-0.0216401	0.982735	0.999626	33621.4	43457.2	30318.3	46446.5
70	YBL005W	3750.42	-0.0719795	0.149602	-0.48114	0.630417	0.999626	3936.99	3816.23	3154.47	4094
71	YBL005W-B	9859.95	0.132659	0.168007	0.789606	0.429758	0.999626	7649.55	10503.5	8266.81	13019.9
72	YBL006C	3501.32	0.13948	0.146324	0.953229	0.340474	0.999626	3244.9	3310.9	4152.06	3297.43
73	YBL007C	28637	-0.0543259	0.136376	-0.398353	0.69037	0.999626	29577.2	29045.7	25613.9	30311.3
74	YBL008W	3029.4	-0.14739	0.140208	-1.05123	0.293155	0.999626	3311.78	3140.58	2594.73	3070.5
75	YBL009W	4695.95	-0.0968131	0.156993	-0.616671	0.537452	0.999626	5066.35	4779.18	3720.44	5217.84
76	YBL011W	8940.59	-0.17479	0.151079	-1.15695	0.247293	0.999626	9868.47	9492.86	7049.06	9351.97
77	YBL014C	5703.17	0.0416887	0.136319	0.305817	0.759744	0.999626	5164.2	6036.91	5771.59	5839.96
78	YBL016W	3886.12	-0.107174	0.143979	-0.74437	0.456653	0.999626	4161.98	3985.62	3313.69	4083.19
79	YBL017C	18944.4	0.0140373	0.131218	0.106976	0.914808	0.999626	18588.2	19074.6	17848.4	20266.2
80	YBL018C	2731.18	0.0764768	0.16705	0.457807	0.647091	0.999626	2924.28	2294.61	3482.86	2222.98
81	YBL020W	6207.85	0.0611058	0.134936	0.45285	0.650657	0.999626	5780.56	6308.3	5991.76	6750.77
82	YBL022C	16102.6	-0.177315	0.122238	-1.45058	0.146897	0.999626	17544	16991.5	14681.5	15193.5
83	YBL023C	6693.08	-0.043886	0.13298	-0.330019	0.741385	0.999626	6960.77	6675.14	6150.98	6985.42
84	YBL024W	21470.2	-0.0263048	0.128891	-0.204086	0.838286	0.999626	21167	22247	20164.5	22302.4
85	YBL026W	4451.87	0.0619671	0.150042	0.412998	0.679608	0.999626	4552.81	4091.36	5143.44	4019.9
86	YBL027W	89305.6	0.239899	0.144663	1.65834	0.0972497	0.999626	75183.8	84038.6	109176	88823.7
87	YBL028C	6861.86	0.0891822	0.156455	0.570019	0.568665	0.999626	6359.33	6756.55	8352.64	5978.9
88	YBL030C	12887.3	-0.0254965	0.135174	-0.18862	0.850391	0.999626	12377.6	13680.6	11977.3	13513.9
89	YBL032W	12036.3	0.031012	0.128055	0.242176	0.808643	0.999626	12277	11482.4	11728.5	12657.1
90	YBL034C	6214.77	-0.0650523	0.147677	-0.440504	0.659572	0.999626	6171.38	6632.09	5306.38	6749.23
91	YBL035C	4309.79	-0.0160364	0.138016	-0.116192	0.9075	0.999626	4213.94	4465.69	3946.82	4612.69
92	YBL036C	5658.77	0.0234509	0.146409	0.160174	0.872744	0.999626	5606.98	5589.6	6399.75	5038.76
93	YBL037W	4046.3	0.119087	0.12507	0.952162	0.341015	0.999626	3799.9	3894.84	4175.7	4314.75
94	YBL038W	2901.91	0.101885	0.16731	0.608957	0.542553	0.999626	3033.18	2423.75	3782.63	2368.1
95	YBL039C	29775.7	0.0597443	0.142235	0.420038	0.674457	0.999626	26025	31935.5	31495	29647.5
96	YBL040C	6791.59	0.125901	0.164517	0.765272	0.44411	0.999626	6394.16	6245.6	8907.41	5619.21
97	YBL041W	7909.78	0.0391166	0.143606	0.272389	0.785323	0.999626	7432.86	8108.8	8852.68	7244.77
98	YBL042C	9856.51	0.150817	0.14022	1.07558	0.282116	0.999626	8707.6	9691.25	9669.91	11357.3
99	YBL045C	10021.5	0.0625609	0.123017	0.508556	0.611064	0.999626	9966.31	9562.11	10151.3	10406.3
100	YBL047C	25057.1	-0.163362	0.154767	-1.05553	0.291181	0.999626	26842.5	27274.2	19324.9	26787
101	YBL050W	5668.16	0.146689	0.155678	0.942263	0.346058	0.999626	5323.95	5192.81	7067.71	5088.16
102	YBL051C	15624.9	0.0931336	0.160881	0.578896	0.562659	0.999626	14617	15109.6	13142.8	19630.2
103	YBL052C	5695.8	0.0218503	0.125662	0.173881	0.861959	0.999626	5471	5817.93	5688.25	5806
104	YBL054W	5420.08	-0.0918536	0.16723	-0.549266	0.582823	0.999626	4600.9	6822.99	4252.82	6003.6
105	YBL055C	3359.4	0.197493	0.151279	1.30548	0.191729	0.999626	2918.2	3172.4	4154.55	3192.45
106	YBL056W	13497.9	0.226354	0.14077	1.60797	0.107841	0.999626	12265.4	12027	16319.7	13379.6
107	YBL057C	4807.8	0.193116	0.162911	1.18541	0.235856	0.999626	4076.85	4543.36	6387.31	4223.67
108	YBL058W	12667.3	-0.18368	0.122676	-1.49728	0.134321	0.999626	13801.6	13434.5	11479.7	11953.2
109	YBL061C	7794.21	-0.0171607	0.122534	-0.140048	0.888622	0.999626	7782.78	7915.08	7633.68	7845.28
110	YBL063W	4390.17	-0.0937702	0.135093	-0.694116	0.487609	0.999626	4471.55	4663.14	3924.43	4501.54
111	YBL067C	9245.34	-0.0119982	0.135941	-0.0882609	0.929669	0.999626	8993.39	9592.99	8524.3	9870.67
112	YBL068W	4374.77	0.164472	0.14133	1.16374	0.244527	0.999626	3724.17	4386.14	4458.06	4930.7
113	YBL072C	43415.6	0.0766743	0.160522	0.477657	0.632895	0.999626	47857	35506.5	51072.4	39226.4
114	YBL076C	109387	0.0602702	0.141573	0.425717	0.670314	0.999626	105911	106983	100581	124073
115	YBL079W	22545.7	-0.0681064	0.156702	-0.434625	0.663834	0.999626	21824.3	24799	18283.8	25275.6
116	YBL081W	3002.08	-0.0717138	0.165757	-0.432643	0.665274	0.999626	2393.04	3994.97	1666.8	3953.52
117	YBL085W	9793.69	-0.133299	0.152966	-0.871427	0.383521	0.999626	10162	10682.3	7799.11	10531.4
118	YBL087C	38759.8	0.102958	0.16078	0.640364	0.521936	0.999626	36768.5	36583.6	48961.5	32725.7
119	YBL091C	13196.8	0.10558	0.137777	0.766315	0.443489	0.999626	11531.3	13646.9	14161.5	13447.5
120	YBL092W	98773.9	0.122934	0.153148	0.802718	0.422138	0.999626	97288.9	88540.8	120038	89228.1
121	YBL093C	4050.23	-0.0222868	0.145301	-0.153383	0.878096	0.999626	4002.78	4181.2	4449.35	3567.58
122	YBL099W	20613.4	0.0789011	0.127824	0.617265	0.53706	0.999626	19762.4	20105.9	20204.3	22381.1
123	YBL101C	4393.74	-0.0827343	0.146978	-0.562902	0.573502	0.999626	4511.9	4609.8	3721.68	4731.56
124	YBL102W	4931.14	0.047651	0.135397	0.351935	0.724887	0.999626	4878.95	4781.06	5400.92	4663.64
125	YBL103C	3522.87	-0.0046294	0.131233	-0.0352763	0.971859	0.999626	3455.51	3603.81	3347.28	3684.9
126	YBL104C	4183.79	0.0327213	0.135607	0.241294	0.809327	0.999626	4082.38	4166.23	3935.63	4550.94
127	YBL105C	9995.77	0.00315046	0.143189	0.0220021	0.982446	0.999626	9393.06	10570	9102.7	10917.3
128	YBR001C	2992.43	-0.0607559	0.126129	-0.481696	0.630022	0.999626	3108.91	3026.41	2892.02	2942.37
129	YBR002C	3373.37	0.0325118	0.138435	0.234853	0.814323	0.999626	3510.79	3139.64	3625.9	3217.15
130	YBR003W	3713.84	-0.0915398	0.125109	-0.731678	0.464365	0.999626	3918.2	3790.03	3574.91	3572.21
131	YBR009C	22149.8	0.134203	0.165536	0.810716	0.417529	0.999626	20481.5	20472.7	29524.7	18120.4
132	YBR010W	29040.2	-0.0455047	0.167696	-0.271353	0.78612	0.999626	35054.8	24595.9	34048.7	22461.4
133	YBR011C	76172.4	-0.0317754	0.132464	-0.239878	0.810425	0.999626	77114.7	77291.4	69797.7	80485.9
134	YBR014C	2704.13	-0.00634982	0.166834	-0.0380607	0.969639	0.999626	2961.87	2466.8	3316.18	2071.7
135	YBR015C	13457.4	-0.0397683	0.144334	-0.27553	0.782909	0.999626	13783.9	13615.1	11717.3	14713.4
136	YBR016W	2899.74	-0.162222	0.155824	-1.04106	0.297846	0.999626	3235.5	3027.35	2250.18	3085.93
137	YBR017C	16370.6	-0.0538192	0.142804	-0.376874	0.706267	0.999626	16316.8	17215.2	14307.1	17643.4
138	YBR023C	12280.7	-0.0163244	0.145579	-0.112134	0.910717	0.999626	11963.6	12780.4	10803.1	13575.6
139	YBR025C	41137.8	0.108739	0.132814	0.818731	0.41294	0.999626	36608.7	41853.2	41907.5	44181.8
140	YBR026C	4161.01	0.00403257	0.138298	0.0291586	0.976738	0.999626	4257.61	4050.19	4501.59	3834.65
141	YBR028C	4955.06	-0.188046	0.13981	-1.34501	0.178621	0.999626	5786.09	4943.89	4338.65	4751.63
142	YBR029C	7445.28	0.0605858	0.14353	0.422114	0.672942	0.999626	7228.33	7254.4	6820.18	8478.21
143	YBR030W	3259.77	0.00442144	0.151364	0.0292107	0.976697	0.999626	3203.44	3301.54	2819.87	3714.24
144	YBR031W	67947	0.00495705	0.150991	0.0328301	0.97381	0.999626	62712.7	72861.3	59718.6	76495.4
145	YBR034C	10577.2	0.101257	0.127154	0.796338	0.425836	0.999626	9808.76	10454.9	11390.2	10654.9
146	YBR035C	6878.81	0.107194	0.166156	0.645144	0.518834	0.999626	6995.6	5920.87	8979.55	5619.21
147	YBR036C	9431.73	0.139407	0.130454	1.06863	0.285238	0.999626	9106.72	8647.82	10517	9455.4
148	YBR038W	4800.52	-0.0343537	0.16754	-0.205048	0.837535	0.999626	4285.81	5510.05	3617.2	5789.02
149	YBR039W	11324.4	0.178506	0.124866	1.42958	0.152838	0.999626	10790.5	10191.9	12423.9	11891.4
150	YBR041W	7555.32	-0.00402894	0.125241	-0.0321694	0.974337	0.999626	7547.84	7587.55	7285.39	7800.51
151	YBR042C	3174.56	-0.0426111	0.133582	-0.318988	0.749736	0.999626	3104.49	3360.5	2972.87	3260.38
152	YBR043C	4635.62	0.0807395	0.131099	0.615866	0.537983	0.999626	4406.32	4548.97	5050.14	4537.05
153	YBR044C	2817.36	-0.113595	0.129128	-0.879705	0.379019	0.999626	3056.95	2845.8	2686.78	2679.93
154	YBR048W	43301.5	0.15398	0.13087	1.17659	0.239361	0.999626	39086.9	41883.1	43586.7	48649.4
155	YBR049C	9956.55	-0.017227	0.134723	-0.127869	0.898252	0.999626	9843.04	10217.2	9157.43	10608.6
156	YBR052C	3750.26	-0.0658817	0.149302	-0.441265	0.659021	0.999626	3947.5	3785.35	4097.33	3170.84
157	YBR055C	5844.32	-0.00509774	0.12493	-0.0408047	0.967452	0.999626	5908.81	5803.9	5673.33	5991.25
158	YBR056W	3565.98	0.024612	0.169848	0.144907	0.884785	0.999626	3860.16	3156.49	4715.54	2531.73
159	YBR057C	3754.94	0.11148	0.127503	0.874332	0.381938	0.999626	3642.36	3518.65	4048.82	3809.95
160	YBR058C	7231.06	0.0219707	0.141502	0.155268	0.87661	0.999626	6786.09	7534.21	6678.38	7925.56
161	YBR058C-A	3222.86	-0.0771531	0.167171	-0.461521	0.644425	0.999626	3983.43	2753.15	3624.66	2530.19
162	YBR059C	8921.43	-0.114187	0.150432	-0.759061	0.447816	0.999626	9201.8	9602.35	7284.15	9597.43
163	YBR060C	4096.72	-0.00968913	0.139535	-0.0694389	0.94464	0.999626	4110.02	4117.57	3717.95	4441.34
164	YBR061C	3582.62	0.00336999	0.131184	0.0256891	0.979505	0.999626	3442.8	3712.36	3457.98	3717.32
165	YBR067C	17052	-0.181647	0.16996	-1.06876	0.285177	0.999626	15975.7	22259.2	10662.5	19310.6
166	YBR068C	18085	0.0639565	0.142343	0.449313	0.653206	0.999626	18332.8	16799.7	16802.3	20405.1
167	YBR069C	21704.1	0.0708453	0.132574	0.534384	0.593076	0.999626	20861.9	21235.4	20805.1	23914.1
168	YBR073W	14141.3	-0.115936	0.126121	-0.919249	0.357965	0.999626	15456.1	14185	13513.5	13410.5
169	YBR074W	10890.4	-0.040992	0.133486	-0.307087	0.758777	0.999626	10615.8	11547	10081.6	11317.2
170	YBR078W	67680.1	-0.028803	0.162661	-0.177074	0.859451	0.999626	62309.8	75141.8	53787.8	79480.9
171	YBR079C	35930.6	-0.0196016	0.162386	-0.12071	0.903921	0.999626	32584.4	40029.3	28972.4	42136.4
172	YBR080C	9943.37	-0.0520625	0.133117	-0.391102	0.695722	0.999626	10047.6	10280.8	9054.19	10390.9
173	YBR081C	8152.36	-0.00127246	0.126452	-0.0100628	0.991971	0.999626	7877.3	8436.33	7965.79	8330.02
174	YBR082C	19973.1	-0.16264	0.125697	-1.2939	0.195699	0.999626	21772.9	20859.2	17940.5	19319.9
175	YBR083W	5240.66	-0.1155	0.155856	-0.741069	0.458651	0.999626	5671.66	5407.11	4139.63	5744.25
176	YBR084C-A	82905	0.114224	0.121784	0.937925	0.348283	0.999626	76956.6	81128.2	86767.9	86767.4
177	YBR084W	35418.7	0.0453954	0.150206	0.30222	0.762484	0.999626	30599.9	38721	33399.4	38954.7
178	YBR086C	23847	-0.09104	0.160055	-0.568805	0.569488	0.999626	24703.8	25236.9	18336	27111.1
179	YBR087W	4007.48	0.147746	0.164176	0.899929	0.368158	0.999626	3666.13	3700.19	5288.97	3374.61
180	YBR088C	7081.34	0.0738037	0.131266	0.562244	0.57395	0.999626	6872.33	6848.26	7744.38	6860.38
181	YBR092C	16407.8	0.122898	0.122716	1.00148	0.316593	0.999626	15176.4	15989.3	17135.7	17330
182	YBR094W	5652.5	0.0906582	0.124351	0.729053	0.46597	0.999626	5322.85	5560.59	5922.1	5804.46
183	YBR095C	2665.99	-0.00559655	0.127776	-0.0437997	0.965064	0.999626	2736.88	2607.17	2663.14	2656.77
184	YBR096W	7733.27	-0.0717686	0.156661	-0.458115	0.64687	0.999626	9063.05	6956.81	8264.32	6648.88
185	YBR097W	4262.1	0.00686372	0.129159	0.0531418	0.957619	0.999626	4103.38	4396.44	4145.84	4402.74
186	YBR101C	5814.17	-0.00295133	0.13337	-0.0221288	0.982345	0.999626	5717.54	5926.49	6183.32	5429.33
187	YBR102C	4367.43	-0.0421952	0.135568	-0.311247	0.755613	0.999626	4441.69	4451.65	3972.95	4603.43
188	YBR104W	4619.61	0.128281	0.149019	0.860841	0.389326	0.999626	4298.52	4388.01	5526.55	4265.35
189	YBR106W	25493	0.0623429	0.148577	0.4196	0.674777	0.999626	24872.9	24632.4	29701.3	22765.5
190	YBR109C	6183.7	0.202827	0.147233	1.3776	0.168327	0.999626	5537.33	5675.69	7587.66	5934.13
191	YBR110W	4566.31	0.0833906	0.131013	0.636506	0.524447	0.999626	4179.67	4631.33	4634.69	4819.55
192	YBR111C	5592	0.045683	0.165056	0.276773	0.781954	0.999626	5972.93	4926.11	6945.81	4523.16
193	YBR112C	10178.8	-0.0322032	0.167959	-0.191733	0.847951	0.999626	9185.21	11564.7	7524.22	12441
194	YBR115C	18999.6	0.0488674	0.142443	0.343067	0.731548	0.999626	17897.2	19269.3	17472.8	21359.2
195	YBR118W	84708.3	0.248904	0.156804	1.58736	0.112431	0.999626	70967.1	77484.2	111218	79164.5
196	YBR121C	60950.3	0.00667631	0.138055	0.0483597	0.96143	0.999626	58439.7	63104.5	56061.6	66195.5
197	YBR122C	3359.44	-0.0947264	0.164946	-0.574285	0.565775	0.999626	4121.63	2951.55	3683.12	2681.47
198	YBR123C	2860.98	-0.0979965	0.142122	-0.689525	0.490493	0.999626	3063.03	2908.5	2485.27	2987.13
199	YBR125C	3118.31	-0.0364072	0.132172	-0.275453	0.782968	0.999626	3025.44	3308.09	2976.6	3163.12
200	YBR126C	8270.86	-0.163496	0.139021	-1.17605	0.239575	0.999626	9660.62	8067.62	7769.26	7585.93
201	YBR127C	63091.6	-0.00924488	0.123203	-0.0750378	0.940185	0.999626	64761.9	61899.2	61275.9	64429.5
202	YBR129C	4588.23	0.0905929	0.162071	0.558971	0.576181	0.999626	4693.22	4041.76	5723.08	3894.85
203	YBR130C	6127.66	-0.0264502	0.134066	-0.197293	0.843598	0.999626	6019.37	6374.74	5668.35	6448.2
204	YBR133C	7826.83	-0.0747977	0.1333	-0.561124	0.574713	0.999626	8112.79	8040.48	7054.03	8100
205	YBR135W	2665.02	0.0126418	0.138479	0.0912906	0.927262	0.999626	2619.69	2680.16	2470.34	2889.88
206	YBR136W	6689.03	-0.0202798	0.151592	-0.133779	0.893577	0.999626	6506.93	6999.86	5708.16	7541.16
207	YBR139W	3858.23	-0.181656	0.150275	-1.20882	0.226731	0.999626	4651.76	3724.53	3790.1	3266.55
208	YBR140C	14221	-0.0837448	0.15573	-0.537756	0.590746	0.999626	14387	15231.2	11397.7	15868.1
209	YBR142W	13084.8	-0.00373887	0.152562	-0.0245072	0.980448	0.999626	11953	14263.6	11477.3	14645.5
210	YBR143C	37597.9	0.0214839	0.119864	0.179235	0.857753	0.999626	37120.6	37420.2	38073.9	37776.8
211	YBR146W	5365.68	0.0481713	0.153448	0.313925	0.753578	0.999626	5715.88	4765.15	6155.95	4825.73
212	YBR149W	6571.35	-0.0312867	0.160688	-0.194705	0.845624	0.999626	7405.77	5951.75	7515.51	5412.35
213	YBR150C	3748.23	0.0151843	0.137749	0.110232	0.912226	0.999626	3676.63	3769.44	3472.91	4073.93
214	YBR151W	8136.04	0.0265752	0.134368	0.197779	0.843218	0.999626	8215.61	7871.1	8806.66	7650.77
215	YBR154C	11041	-0.0308098	0.131462	-0.234364	0.814703	0.999626	11854.1	10515.7	11131.5	10662.6
216	YBR155W	5185.35	0.0653421	0.144619	0.451822	0.651397	0.999626	4602	5461.39	4963.07	5714.92
217	YBR156C	2758.53	-0.0703711	0.160332	-0.43891	0.660727	0.999626	2845.78	2872	2159.37	3156.95
218	YBR158W	18605.3	-0.148212	0.151742	-0.976738	0.328699	0.999626	19900.6	19938.4	14762.3	19820.1
219	YBR159W	9846.74	0.130932	0.140363	0.932813	0.350917	0.999626	8651.22	9902.75	11141.4	9691.59
220	YBR160W	3055.14	-0.0794453	0.127099	-0.625065	0.531928	0.999626	3086.25	3226.67	2991.53	2916.12
221	YBR162C	33957.3	0.0425496	0.167844	0.253508	0.799876	0.999626	28283.7	37905.9	26819.3	42820.2
222	YBR162W-A	6058.67	-0.0875579	0.163561	-0.535322	0.592427	0.999626	7636.29	5057.12	6216.9	5324.36
223	YBR163W	3920.1	0.0901897	0.136848	0.65905	0.509864	0.999626	3519.63	4013.69	3909.51	4237.56
224	YBR164C	4679.74	0.119919	0.162452	0.738182	0.460404	0.999626	4365.41	4395.5	6009.17	3948.88
225	YBR166C	3850.24	0.118487	0.129491	0.915021	0.36018	0.999626	3500.84	3817.17	4098.58	3984.39
226	YBR170C	4547.11	-0.185228	0.125093	-1.48072	0.138682	0.999626	5003.89	4784.8	4231.67	4168.1
227	YBR171W	5914.3	-0.00910985	0.130637	-0.0697343	0.944405	0.999626	6249.33	5624.22	6005.44	5778.22
228	YBR172C	9647.94	-0.0571512	0.140538	-0.406662	0.684256	0.999626	9808.21	9975.74	8489.47	10318.4
229	YBR173C	5741.98	0.0129243	0.130564	0.0989881	0.921148	0.999626	5396.37	6025.68	5736.76	5809.09
230	YBR177C	4602.45	-0.00751439	0.142164	-0.0528574	0.957846	0.999626	4633.51	4601.38	4128.43	5046.48
231	YBR179C	4461.44	-0.0594552	0.132979	-0.447101	0.654802	0.999626	4589.29	4559.27	4073.7	4623.5
232	YBR181C	54266.8	-0.034589	0.15557	-0.222337	0.824051	0.999626	58241.2	52146.2	61746.1	44933.6
233	YBR187W	8669.42	0.117265	0.123964	0.945965	0.344167	0.999626	8108.37	8395.15	9293.01	8881.13
234	YBR189W	112127	0.124593	0.138755	0.897931	0.369222	0.999626	106470	105526	129377	107135
235	YBR191W	109646	0.251091	0.161583	1.55395	0.120197	0.999626	85560.2	104803	146365	101857
236	YBR196C	147446	0.226064	0.121226	1.86481	0.062208	0.999626	135303	132504	164390	157585
237	YBR198C	6851.48	-0.0447442	0.153753	-0.291013	0.771041	0.999626	6614.72	7385.42	5738.01	7667.75
238	YBR199W	10760.6	-0.024054	0.132554	-0.181465	0.856002	0.999626	10807.7	10934.9	11370.3	9929.33
239	YBR200W	4721.39	-0.0346911	0.127297	-0.27252	0.785222	0.999626	4869.56	4709.93	4813.81	4492.28
240	YBR202W	7748.47	-0.0629199	0.146503	-0.429479	0.667575	0.999626	8162.55	7781.26	6633.6	8416.46
241	YBR205W	7719.72	0.151001	0.147921	1.02082	0.307339	0.999626	7465.47	6894.11	9254.45	7264.84
242	YBR207W	4613.73	-0.0604554	0.128882	-0.469077	0.639015	0.999626	4782.77	4679.05	4696.88	4296.23
243	YBR208C	7360.85	-0.0367444	0.166368	-0.220862	0.8252	0.999626	6309.58	8722.69	5838.76	8572.38
244	YBR212W	4592.73	-0.0853872	0.169714	-0.503124	0.614877	0.999626	4407.97	5287.33	3042.53	5633.1
245	YBR215W	2958.19	-0.163917	0.163554	-1.00222	0.316238	0.999626	2932.02	3510.22	2171.81	3218.7
246	YBR216C	3164.84	0.0278711	0.128991	0.216071	0.828933	0.999626	3112.78	3142.45	3077.35	3326.76
247	YBR218C	28272.2	0.065725	0.150249	0.437441	0.661792	0.999626	25982.4	28808	25355.2	32943.4
248	YBR220C	3574.32	0.132738	0.126304	1.05094	0.293285	0.999626	3298.52	3456.88	3730.39	3811.49
249	YBR221C	22302.8	-0.0146817	0.125197	-0.117269	0.906647	0.999626	22513.6	22362.1	21262.8	23072.7
250	YBR222C	7045.54	-0.113483	0.147545	-0.769145	0.441807	0.999626	7881.73	6947.46	5956.93	7396.05
251	YBR225W	2766.02	-0.127769	0.15842	-0.80652	0.419943	0.999626	3023.23	2866.39	2139.47	3034.99
252	YBR227C	3599.17	-0.0486141	0.146314	-0.332259	0.739694	0.999626	3517.98	3840.57	3143.28	3894.85
253	YBR229C	9766.25	-0.0944842	0.141148	-0.6694	0.503241	0.999626	10417.4	9934.56	8447.17	10265.9
254	YBR234C	8252.91	-0.121587	0.130903	-0.928836	0.352974	0.999626	9176.37	8177.11	7953.36	7704.8
255	YBR235W	4265.7	0.108039	0.150448	0.718116	0.472686	0.999626	3510.79	4586.41	4388.4	4577.19
256	YBR236C	3523.45	0.137806	0.138018	0.99847	0.318052	0.999626	3211.73	3411.96	4015.24	3454.89
257	YBR237W	2820.16	-0.0988462	0.127535	-0.775049	0.438311	0.999626	2971.26	2901.01	2642	2766.38
258	YBR238C	6481.33	-0.0913928	0.166255	-0.549715	0.582515	0.999626	6101.18	7538.89	4776.49	7508.75
259	YBR242W	3441.63	0.0414795	0.144144	0.287764	0.773528	0.999626	3085.14	3669.31	3296.28	3715.78
260	YBR243C	3916.3	0.20951	0.127572	1.64228	0.100532	0.999626	3452.75	3697.39	4208.04	4307.03
261	YBR244W	7235.16	0.108894	0.152441	0.714334	0.475021	0.999626	7677.75	6035.98	8269.3	6957.63
262	YBR245C	13130	-0.0022197	0.128326	-0.0172974	0.986199	0.999626	12719.8	13564.6	12578.1	13657.5
263	YBR246W	3704.79	0.0395474	0.127367	0.3105	0.756181	0.999626	3672.76	3614.1	3642.07	3890.22
264	YBR247C	8696.88	0.0620353	0.138461	0.448035	0.654128	0.999626	7746.85	9174.68	8682.27	9183.7
265	YBR248C	9511.4	0.211037	0.142387	1.48214	0.138304	0.999626	8416.83	8813.46	11471	9344.25
266	YBR249C	30726.8	0.163948	0.124079	1.32131	0.186397	0.999626	27771.2	29541.7	32149.3	33445.1
267	YBR252W	4318.99	0.107646	0.150793	0.713864	0.475311	0.999626	4181.88	4016.5	5153.39	3924.18
268	YBR256C	7435.95	0.147638	0.156947	0.940683	0.346868	0.999626	6686.59	7089.7	9334.06	6633.45
269	YBR259W	2696.78	0.0869815	0.130874	0.66462	0.506293	0.999626	2582.1	2613.72	2920.63	2670.67
270	YBR260C	3954.96	-0.0641533	0.136044	-0.471562	0.637239	0.999626	4082.38	4046.44	3559.98	4131.05
271	YBR261C	3671.64	0.0416524	0.125309	0.332399	0.739588	0.999626	3554.46	3662.76	3775.17	3694.17
272	YBR263W	25954.6	0.0149781	0.122231	0.12254	0.902471	0.999626	26294.7	25295.9	25653.7	26573.9
273	YBR265W	5114.56	-0.024347	0.124242	-0.195965	0.844638	0.999626	5070.77	5261.13	5016.56	5109.78
274	YBR267W	5655.94	-0.0926092	0.138049	-0.670845	0.502319	0.999626	5778.35	5991.06	4974.27	5880.1
275	YBR271W	2976.26	0.103149	0.135739	0.75991	0.447309	0.999626	2649.54	3038.58	3110.94	3106
276	YBR273C	3252.53	-0.0124339	0.141566	-0.0878309	0.930011	0.999626	3357.11	3184.56	3527.64	2940.82
277	YBR274W	2703.1	0.0594264	0.143453	0.414256	0.678687	0.999626	2648.43	2613.72	3052.48	2497.77
278	YBR275C	7880.6	-0.000379178	0.146105	-0.00259524	0.997929	0.999626	7208.98	8555.18	7224.44	8533.79
279	YBR276C	6901.2	0.088035	0.14118	0.623565	0.532914	0.999626	6234.96	7027	6608.72	7734.13
280	YBR279W	8529.65	-0.122438	0.139822	-0.875668	0.38121	0.999626	9833.64	8146.23	8060.33	8078.39
281	YBR281C	4633.4	-0.00185973	0.144794	-0.012844	0.989752	0.999626	4396.92	4877.44	4175.7	5083.53
282	YBR283C	32127.8	0.057007	0.135391	0.421054	0.673715	0.999626	29394.2	33280.2	31201.4	34635.3
283	YBR286W	58598.3	-0.111886	0.146354	-0.764489	0.444576	0.999626	61977.5	61234.8	48741.4	62439.6
284	YBR287W	4028.83	-0.0587473	0.142945	-0.410977	0.681089	0.999626	4031.52	4238.29	3533.86	4311.66
285	YBR288C	4803.09	0.0381947	0.125265	0.304913	0.760433	0.999626	4603.66	4851.24	4856.1	4901.37
286	YBR289W	4684.1	-0.0292314	0.15538	-0.188129	0.850776	0.999626	4400.79	5102.04	3955.53	5278.04
287	YCL001W	14388.2	0.184042	0.134617	1.36715	0.171577	0.999626	12273.1	14230.9	15830.8	15218.2
288	YCL002C	4893.5	0.102272	0.141427	0.723146	0.46959	0.999626	4817.04	4524.64	5588.74	4643.57
289	YCL005W	4402.63	0.078277	0.127411	0.614367	0.538973	0.999626	4401.89	4115.69	4622.25	4470.67
290	YCL005W-A	5268.57	0.11208	0.12748	0.879199	0.379293	0.999626	5186.86	4857.79	5649.69	5379.93
291	YCL008C	3457.52	-0.149864	0.16751	-0.894657	0.370971	0.999626	3743.52	3781.61	2336	3968.95
292	YCL009C	39995.3	-0.0372236	0.157665	-0.236092	0.813361	0.999626	39041.6	42449.3	32426.7	46063.6
293	YCL010C	3841.19	0.0650712	0.135958	0.478613	0.632214	0.999626	3543.41	3923.85	4157.04	3740.48
294	YCL011C	29066.6	0.0381008	0.135646	0.280883	0.7788	0.999626	27932.6	29244.1	31865.7	27223.8
295	YCL014W	16022.2	-0.0532714	0.154774	-0.344189	0.730705	0.999626	15753	17127.2	13170.2	18038.6
296	YCL017C	14679	0.0969924	0.125366	0.773673	0.439124	0.999626	13528.5	14652.9	15276.1	15258.3
297	YCL024W	5128.92	-0.140736	0.132176	-1.06476	0.286986	0.999626	5469.89	5400.56	4527.72	5117.49
298	YCL028W	7046.08	-0.0462769	0.131995	-0.350596	0.725891	0.999626	7023.79	7345.18	6498.02	7317.32
299	YCL029C	3242.44	0.113385	0.139317	0.813866	0.415722	0.999626	2846.33	3315.58	3278.86	3528.99
300	YCL030C	23276.2	0.355845	0.12477	2.852	0.00434453	0.999626	20385.4	19378.8	27466.1	25874.6
301	YCL031C	9578.79	0.144786	0.148351	0.975971	0.329079	0.999626	8651.77	9217.73	11505.9	8939.79
302	YCL034W	3364.69	-0.0519045	0.127903	-0.405811	0.684882	0.999626	3331.69	3543.91	3244.03	3339.11
303	YCL035C	4897.24	0.0087527	0.165358	0.0529317	0.957786	0.999626	5608.09	4138.15	5808.91	4033.79
304	YCL036W	3678.58	-0.0800237	0.144853	-0.552447	0.580642	0.999626	3570.49	4055.8	3858.51	3229.5
305	YCL037C	29112	-0.0630818	0.169864	-0.371367	0.710365	0.999626	24219.5	36678.2	18960.4	36589.7
306	YCL040W	4445.37	-0.172727	0.169724	-1.01769	0.308826	0.999626	6646.79	3374.53	4637.18	3122.98
307	YCL043C	56270.4	-0.173799	0.148836	-1.16772	0.24292	0.999626	61392.7	60264.3	44799.5	58625
308	YCL045C	20605.2	-0.0713564	0.146159	-0.488211	0.6254	0.999626	20902.2	21655.6	17531.2	22331.7
309	YCL050C	15698.4	-0.0486271	0.126585	-0.384146	0.700871	0.999626	16258.2	15772.1	14717.6	16045.6
310	YCL051W	3257.94	-0.10543	0.155271	-0.679004	0.497135	0.999626	3441.69	3411.03	2602.19	3576.84
311	YCL052C	3754.85	-0.0270409	0.144978	-0.186518	0.852039	0.999626	4008.86	3593.51	4062.51	3354.54
312	YCL054W	14786.3	-0.0194851	0.145728	-0.133708	0.893633	0.999626	13450.6	16386	13662.8	15645.8
313	YCL057W	12637.2	-0.202901	0.148829	-1.36331	0.172785	0.999626	14866.8	12794.4	10194.8	12692.6
314	YCL059C	10062.7	0.129282	0.151699	0.852222	0.394091	0.999626	8425.12	10461.4	11717.3	9646.82
315	YCL061C	6570.39	-0.0931954	0.124379	-0.749287	0.453684	0.999626	6877.85	6766.84	6154.71	6482.16
316	YCL063W	2977.43	-0.118287	0.151939	-0.778515	0.436265	0.999626	3236.6	3053.55	2425.56	3194
317	YCL064C	13749.9	-0.102719	0.152066	-0.675494	0.499362	0.999626	12506.9	16344.9	12244.7	13902.9
318	YCR002C	12595.6	0.0377996	0.131566	0.287306	0.773878	0.999626	12045.9	12741.1	12050.7	13544.8
319	YCR003W	4606.84	0.0501083	0.168205	0.297901	0.765779	0.999626	4915.99	4019.31	5950.71	3541.34
320	YCR004C	15094.9	-0.137907	0.147135	-0.937279	0.348615	0.999626	17958	14150.4	14700.1	13571
321	YCR008W	20579.5	-0.0525324	0.150031	-0.350143	0.726231	0.999626	20509.2	21667.8	17344.6	22796.4
322	YCR009C	19409.6	0.0836436	0.158049	0.529227	0.596648	0.999626	20081.3	17095.4	23506.8	16954.9
323	YCR011C	21180.5	-0.00993596	0.12615	-0.0787633	0.937221	0.999626	21246.6	21289.7	22041.5	20144.3
324	YCR012W	439502	0.321776	0.157483	2.04324	0.0410284	0.999626	369352	368519	600880	419255
325	YCR014C	3308.03	0.0270401	0.125568	0.215343	0.8295	0.999626	3221.13	3321.19	3352.25	3337.56
326	YCR015C	2741.77	0.139999	0.146474	0.955794	0.339176	0.999626	2580.99	2551.02	3247.77	2587.31
327	YCR016W	9300.86	-0.0481752	0.12416	-0.388008	0.69801	0.999626	9563.32	9406.77	8848.95	9384.39
328	YCR017C	27664.1	0.0230174	0.137792	0.167045	0.867335	0.999626	27430.2	27340.6	25438.5	30447.2
329	YCR018C	4020.9	0.105961	0.152306	0.695711	0.48661	0.999626	3751.81	3882.68	4827.49	3621.61
330	YCR023C	4013.46	0.159758	0.12816	1.24655	0.212562	0.999626	3598.13	3893.91	4264.01	4297.77
331	YCR024C-A	15252.1	0.0566297	0.170031	0.333056	0.739092	0.999626	11395.3	17888	11329.2	20395.9
332	YCR024C-B	22444.1	-0.0137548	0.17005	-0.080887	0.935532	0.999626	18763.5	26547.1	15611.9	28854
333	YCR026C	5544.64	0.0314813	0.123327	0.255268	0.798516	0.999626	5546.18	5399.63	5645.96	5586.79
334	YCR028C	3024.52	0.0682488	0.148009	0.461112	0.644718	0.999626	2698.18	3159.3	2833.55	3407.03
335	YCR028C-A	7809.54	0.200642	0.1393	1.44036	0.149765	0.999626	7043.14	7200.12	9273.11	7721.78
336	YCR030C	3621.12	-0.119741	0.163954	-0.730337	0.465184	0.999626	3729.14	3986.55	2653.19	4115.61
337	YCR031C	55328.7	0.236103	0.138287	1.70734	0.0877593	0.999626	45219.6	54032.8	62517.3	59545.1
338	YCR032W	6153.29	-0.0664341	0.132709	-0.500599	0.616653	0.999626	6005.55	6649.87	5738.01	6219.72
339	YCR033W	11336.6	-0.0912605	0.147913	-0.616986	0.537244	0.999626	12037.1	11594.7	9482.08	12232.6
340	YCR034W	10743.1	0.00654056	0.145805	0.0448582	0.96422	0.999626	9892.79	11529.2	9791.81	11758.7
341	YCR035C	5276.95	0.0898213	0.127315	0.705506	0.480495	0.999626	4906.59	5252.7	5358.63	5589.88
342	YCR036W	3823.64	0.00878637	0.154613	0.0568281	0.954682	0.999626	3966.29	3648.72	4414.52	3265.01
343	YCR037C	6613.48	0.0536416	0.131926	0.406605	0.684298	0.999626	6154.25	6771.52	6491.8	7036.36
344	YCR042C	5779.94	0.000944839	0.153221	0.00616652	0.99508	0.999626	4970.16	6585.3	5468.09	6096.23
345	YCR043C	2986.32	0.119358	0.138143	0.864017	0.387578	0.999626	2953.57	2707.3	3349.76	2934.65
346	YCR044C	3851.55	0.0320233	0.12465	0.256906	0.797251	0.999626	3756.23	3845.24	3875.92	3928.82
347	YCR047C	3146.56	-0.0532046	0.151585	-0.35099	0.725596	0.999626	2866.23	3586.96	2818.63	3314.41
348	YCR048W	4043.6	-0.114052	0.148795	-0.766505	0.443376	0.999626	4182.99	4333.74	3346.03	4311.66
349	YCR051W	4495.05	0.0628614	0.140473	0.447499	0.654515	0.999626	4049.76	4690.28	4357.3	4882.85
350	YCR052W	6165.83	-0.135587	0.153766	-0.881772	0.3779	0.999626	6562.76	6578.75	4876	6645.8
351	YCR053W	29904	0.00659217	0.158565	0.0415738	0.966838	0.999626	28295.3	31311.3	24694.7	35314.6
352	YCR054C	2915.88	-0.00423342	0.131004	-0.0323152	0.974221	0.999626	2824.22	3018.92	3007.7	2812.69
353	YCR057C	15797.2	-0.0610024	0.152715	-0.399453	0.68956	0.999626	15326.7	17194.6	13193.8	17473.6
354	YCR065W	6211.87	-0.137802	0.162785	-0.846529	0.397258	0.999626	6467.13	6874.46	4551.35	6954.54
355	YCR067C	9216.58	-0.0959846	0.155359	-0.617824	0.536692	0.999626	9445.58	9857.83	7358.78	10204.1
356	YCR069W	5000.18	0.0147598	0.134217	0.10997	0.912434	0.999626	5079.06	4856.86	4701.86	5362.95
357	YCR072C	4916.56	-0.116116	0.132003	-0.879649	0.37905	0.999626	5132.13	5185.33	4393.38	4955.4
358	YCR073C	2849.3	0.107804	0.125944	0.855973	0.392013	0.999626	2694.87	2749.41	2976.6	2976.33
359	YCR077C	10415.7	-0.0792811	0.158776	-0.499326	0.617549	0.999626	10603.1	11069.7	8171.03	11818.9
360	YCR081W	5653.53	-0.0958272	0.159087	-0.602357	0.546937	0.999626	5718.09	6142.66	4407.06	6346.31
361	YCR082W	6338.46	-0.0297897	0.145844	-0.204257	0.838153	0.999626	6737.44	6112.71	6918.45	5585.25
362	YCR084C	16398.7	-0.141032	0.169852	-0.830321	0.406358	0.999626	18126.6	17715.8	10099	19653.3
363	YCR087C-A	3885.82	-0.150562	0.1464	-1.02843	0.303749	0.999626	4253.19	4053.93	3205.47	4030.7
364	YCR088W	10231.1	-0.0492871	0.154288	-0.31945	0.749386	0.999626	10480.4	10472.7	8408.61	11562.6
365	YCR090C	4433.54	0.0888836	0.169821	0.523397	0.600698	0.999626	4438.93	3910.75	6147.24	3237.22
366	YCR092C	3327.26	-0.0636247	0.144643	-0.439873	0.660029	0.999626	3166.4	3680.54	2984.06	3478.04
367	YCR093W	26792.4	-0.0931284	0.151983	-0.612756	0.540038	0.999626	27579.4	28390.6	21830.1	29369.6
368	YCR094W	3607.96	-0.116067	0.154055	-0.75341	0.451203	0.999626	4044.24	3577.6	2930.58	3879.42
369	YDL003W	7356.59	-0.0710946	0.124108	-0.572845	0.566749	0.999626	7651.76	7492.1	7320.22	6962.26
370	YDL004W	6879.39	0.0428484	0.145802	0.293881	0.768849	0.999626	7247.12	6241.86	7649.85	6378.73
371	YDL005C	4405.61	-0.023358	0.128543	-0.181714	0.855807	0.999626	4517.98	4378.66	4185.65	4540.14
372	YDL007W	11997.3	-0.0505496	0.124978	-0.404469	0.685868	0.999626	11814.9	12681.2	11626.5	11866.7
373	YDL012C	3267.85	0.101438	0.146241	0.693632	0.487913	0.999626	2960.76	3270.66	3068.65	3771.35
374	YDL013W	3395.24	-0.00874793	0.128581	-0.0680346	0.945758	0.999626	3306.26	3509.29	3301.25	3464.15
375	YDL014W	25932.4	0.0521967	0.169062	0.308743	0.757517	0.999626	21122.8	29049.4	20061.3	33496
376	YDL015C	14441.6	-0.0192537	0.124215	-0.155003	0.876819	0.999626	14350.5	14761.5	13879.2	14775.1
377	YDL018C	3182.82	0.0993753	0.166927	0.595322	0.551629	0.999626	3108.91	2889.78	4199.33	2533.28
378	YDL019C	8347.39	-0.0426818	0.135325	-0.315403	0.752455	0.999626	8051.43	8951.03	7734.43	8652.66
379	YDL020C	9277.27	-0.158229	0.121997	-1.29699	0.194634	0.999626	9740.22	10012.2	8649.93	8706.69
380	YDL022W	5100	-0.381801	0.148795	-2.56595	0.0102895	0.999626	6683.27	5316.34	4446.86	3953.52
381	YDL025C	2871.55	0.00539561	0.142022	0.0379913	0.969695	0.999626	3015.49	2713.85	3104.72	2652.14
382	YDL028C	4337.52	0.00598535	0.138828	0.0431135	0.965611	0.999626	4605.32	4045.51	4103.55	4595.71
383	YDL029W	9886.18	0.0582195	0.12154	0.479015	0.631928	0.999626	9609.76	9693.12	10026.9	10214.9
384	YDL031W	15617.9	-0.0268489	0.1569	-0.171121	0.864128	0.999626	14629.7	17025.2	13003.5	17813.2
385	YDL035C	6717.61	-0.043056	0.144844	-0.297258	0.76627	0.999626	7438.94	6257.76	6104.95	7068.78
386	YDL036C	3036.12	0.058761	0.137151	0.42844	0.66833	0.999626	3026.54	2890.72	3337.32	2889.88
387	YDL040C	21704.9	0.0297125	0.13442	0.221042	0.825059	0.999626	20741.9	22113.2	20445.6	23518.9
388	YDL046W	6137.71	-0.243282	0.165413	-1.47076	0.141356	0.999626	7477.64	6466.45	4112.26	6494.51
389	YDL047W	3860.5	-0.0232448	0.159749	-0.145508	0.88431	0.999626	3581.55	4231.73	3178.11	4450.6
390	YDL051W	15392.1	0.192667	0.149607	1.28782	0.197808	0.999626	12105.6	15901.3	16941.6	16619.9
391	YDL052C	7545.76	0.0710779	0.122293	0.581211	0.561099	0.999626	7300.19	7352.66	7670.99	7859.18
392	YDL053C	3907.33	0.0853787	0.124573	0.685373	0.493109	0.999626	3805.43	3733.88	4005.29	4084.73
393	YDL055C	112102	0.208733	0.140943	1.48098	0.138612	0.999626	103528	99936.1	134816	110127
394	YDL056W	5381.14	-0.132918	0.151203	-0.879067	0.379365	0.999626	5811.52	5628.9	4339.89	5744.25
395	YDL058W	13584.6	-0.113747	0.135913	-0.836908	0.402644	0.999626	13362.1	15144.2	12247.2	13584.9
396	YDL060W	14160.7	0.0376774	0.133074	0.283131	0.777077	0.999626	13033.8	14832.6	13973.7	14802.9
397	YDL061C	11780.1	0.202352	0.134967	1.49926	0.133805	0.999626	9964.65	11547	12508.4	13100.2
398	YDL063C	10232.2	0.10221	0.133962	0.762978	0.445477	0.999626	9346.08	10221.9	10065.5	11295.5
399	YDL064W	3192.38	0.0130931	0.149817	0.0873942	0.930358	0.999626	3319.52	3024.54	2822.36	3603.09
400	YDL065C	2941.75	0.100845	0.141572	0.71232	0.476266	0.999626	2861.81	2757.83	3354.74	2792.62
401	YDL066W	20370	0.0656719	0.143311	0.458247	0.646775	0.999626	20852.5	18682.5	22976.9	18967.9
402	YDL070W	15157.2	-0.00514947	0.146383	-0.035178	0.971938	0.999626	15325.1	15061.9	16964	13277.7
403	YDL072C	5326.63	-0.0533884	0.145727	-0.366359	0.714097	0.999626	5876.75	5036.53	5644.72	4748.54
404	YDL073W	5555.77	-0.0140248	0.144624	-0.0969741	0.922747	0.999626	5111.13	6071.54	5131	5909.43
405	YDL074C	11636	0.0365946	0.125114	0.292491	0.769911	0.999626	11174.7	11745.4	11482.2	12141.5
406	YDL075W	49791.1	0.124361	0.14213	0.874979	0.381585	0.999626	48514.2	45532.8	57905	47212.2
407	YDL077C	4380.44	-0.0371782	0.137655	-0.270083	0.787096	0.999626	4275.3	4627.58	4001.56	4617.32
408	YDL078C	8419.04	0.0386633	0.150196	0.257418	0.796856	0.999626	8483.72	8047.97	9728.37	7416.12
409	YDL081C	49723.6	0.141259	0.147302	0.958981	0.337568	0.999626	47981.9	44982.5	59489.7	46440.3
410	YDL082W	52139	0.13483	0.145956	0.923774	0.355604	0.999626	42976.9	54870.3	55144.8	55563.8
411	YDL083C	41604.9	0.139596	0.136356	1.02376	0.305946	0.999626	36303	41874.7	46150.4	42091.6
412	YDL084W	57570.9	0.188034	0.143562	1.30977	0.190273	0.999626	49844.3	55552.5	68583.7	56303.2
413	YDL086W	3145.88	-0.0576557	0.140961	-0.409018	0.682527	0.999626	3508.58	2943.12	2996.5	3135.33
414	YDL088C	4790.33	-0.101195	0.154663	-0.654297	0.512921	0.999626	4867.9	5186.26	3852.29	5254.89
415	YDL092W	5919.47	0.0221755	0.145555	0.152351	0.87891	0.999626	6254.86	5464.2	6540.31	5418.52
416	YDL093W	3962.15	0.0794602	0.133572	0.594888	0.551918	0.999626	3686.03	3968.77	3882.14	4311.66
417	YDL095W	34524.6	-0.0893451	0.152816	-0.584657	0.558778	0.999626	35627.5	36390.9	28022.1	38057.8
418	YDL097C	10902.4	-0.0675815	0.128706	-0.525083	0.599526	0.999626	10663.4	11759.4	10385.1	10801.5
419	YDL099W	3702.11	-0.0377302	0.138427	-0.272563	0.785189	0.999626	3488.13	4039.89	3777.66	3502.74
420	YDL100C	23231.8	0.0248038	0.135532	0.183011	0.854789	0.999626	22770.7	23195.9	25371.4	21589.2
421	YDL101C	2666.44	-0.0194417	0.129281	-0.150383	0.880462	0.999626	2778.89	2596.87	2620.85	2669.12
422	YDL102W	5606.59	-0.0655428	0.139445	-0.470026	0.638336	0.999626	5513.01	6023.81	5014.07	5875.47
423	YDL103C	6171.71	-0.0119973	0.140306	-0.085508	0.931858	0.999626	6189.63	6220.33	6719.43	5557.46
424	YDL106C	2741.13	-0.0404585	0.152581	-0.265161	0.790886	0.999626	2798.24	2789.65	2306.15	3070.5
425	YDL111C	5178.94	-0.0313801	0.124814	-0.251414	0.801494	0.999626	5241.59	5250.83	5241.7	4981.65
426	YDL112W	15569.2	0.00688825	0.16004	0.0430409	0.965669	0.999626	13568.9	17458.5	13321.9	17927.4
427	YDL116W	8401.83	-0.00279236	0.123437	-0.0226217	0.981952	0.999626	8207.32	8616.01	8361.35	8422.64
428	YDL117W	7399.94	-0.0475154	0.138819	-0.342284	0.732137	0.999626	7425.12	7683	6606.24	7885.42
429	YDL120W	3637.57	0.0693991	0.142793	0.486011	0.626959	0.999626	3805.43	3242.58	3977.92	3524.36
430	YDL121C	7843.09	0.0690296	0.164076	0.420718	0.673961	0.999626	8492.01	6600.27	9651.25	6628.82
431	YDL122W	15580.8	-0.106103	0.152657	-0.695043	0.487028	0.999626	15920.4	16829.6	12598	16975
432	YDL124W	7322.32	-0.191683	0.164836	-1.16287	0.244883	0.999626	9438.39	6762.17	7603.83	5484.9
433	YDL125C	8037.82	0.187593	0.138736	1.35216	0.176324	0.999626	7127.72	7627.79	9422.37	7973.41
434	YDL126C	63684	-0.0613681	0.125715	-0.488154	0.625441	0.999626	63647.5	66957.2	59743.5	64387.8
435	YDL128W	10481.7	0.00905504	0.129785	0.0697697	0.944377	0.999626	10757.9	10124.5	10014.5	11030
436	YDL130W	27953.9	-0.127592	0.140147	-0.910414	0.362604	0.999626	31859.1	27200.3	24825.3	27930.9
437	YDL131W	11214.9	-0.0049859	0.130609	-0.0381742	0.969549	0.999626	11437.3	11038.8	10543.1	11840.5
438	YDL132W	12081.6	-0.102843	0.133655	-0.769462	0.441619	0.999626	12377.6	12848.7	10740.9	12359.2
439	YDL133C-A	8690.74	-0.013682	0.160771	-0.0851027	0.93218	0.999626	12382.6	5243.35	11930	5207.03
440	YDL133W	3947.92	0.00944341	0.126072	0.074905	0.94029	0.999626	3842.47	4023.05	4018.97	3907.2
441	YDL134C	6127.89	0.0517117	0.124047	0.416873	0.676771	0.999626	5857.4	6137.98	6245.51	6270.67
442	YDL135C	5825.66	-0.089086	0.162839	-0.547082	0.584323	0.999626	7060.28	5148.83	6338.8	4754.72
443	YDL136W	18039.7	0.158453	0.130201	1.21698	0.223612	0.999626	16024.4	17648.4	19951.8	18534.1
444	YDL137W	9978.48	0.0823614	0.146682	0.561497	0.574459	0.999626	10144.3	9056.77	11479.7	9233.1
445	YDL140C	30113.8	-0.124728	0.16939	-0.736336	0.461526	0.999626	29381	35618.8	19718	35737.6
446	YDL141W	5065.59	0.00946704	0.149028	0.0635252	0.949348	0.999626	5067.46	5017.82	4428.21	5748.88
447	YDL143W	18603.3	0.0499617	0.134358	0.371854	0.710001	0.999626	17016.6	19391.9	18252.7	19752.1
448	YDL144C	2892.82	-0.223972	0.130043	-1.72229	0.0850166	0.999626	3123.83	3206.09	2515.12	2726.24
449	YDL145C	48336.2	-0.027662	0.14625	-0.189142	0.849981	0.999626	47864.7	50034	41952.3	53493.6
450	YDL147W	20520.4	-0.127861	0.127778	-1.00065	0.316995	0.999626	21966.9	21263.5	20377.2	18473.9
451	YDL148C	15989.1	0.0330353	0.149031	0.221668	0.824572	0.999626	13794.4	17690.6	15417.9	17053.7
452	YDL150W	6489.36	-0.111251	0.142599	-0.780163	0.435295	0.999626	6645.13	6980.21	5542.72	6789.36
453	YDL153C	3816.35	-0.00366333	0.166733	-0.0219712	0.982471	0.999626	2888.9	4761.4	3951.8	3663.29
454	YDL155W	4135.4	0.0245355	0.131214	0.186989	0.851669	0.999626	3980.11	4204.6	3980.41	4376.5
455	YDL157C	3694.5	0.0691301	0.160859	0.429756	0.667373	0.999626	3615.27	3507.42	4566.28	3089.02
456	YDL160C	14801.7	-0.100545	0.165905	-0.606037	0.54449	0.999626	14539.6	16752.9	10704.8	17209.6
457	YDL161W	6522.37	-0.0643871	0.126292	-0.509825	0.610174	0.999626	6646.79	6747.19	6583.85	6111.66
458	YDL164C	5084.14	-0.0354072	0.149773	-0.236406	0.813118	0.999626	4873.98	5463.26	4397.11	5602.23
459	YDL167C	11033.3	-0.112643	0.133176	-0.845821	0.397652	0.999626	10933.7	12194.5	10038.1	10966.7
460	YDL168W	4907.79	0.0285522	0.134398	0.212444	0.83176	0.999626	4676.63	5019.69	5266.58	4668.27
461	YDL171C	35274.2	0.0377975	0.15419	0.245136	0.806351	0.999626	32521.4	36726.8	30629.2	41219.4
462	YDL173W	4952.36	-0.0279671	0.123466	-0.226515	0.820801	0.999626	5057.51	4960.73	4869.78	4921.44
463	YDL174C	3869.81	0.0341689	0.137602	0.248316	0.80389	0.999626	3519.08	4106.34	4005.29	3848.54
464	YDL178W	7228.9	0.115426	0.165016	0.699484	0.48425	0.999626	6843.03	6685.43	9474.62	5912.52
465	YDL180W	2786.46	-0.0826278	0.135326	-0.610584	0.541475	0.999626	3018.25	2752.22	2561.14	2814.24
466	YDL182W	7831.63	0.208638	0.154037	1.35447	0.175587	0.999626	6448.89	7628.73	7489.39	9759.52
467	YDL184C	6803.69	-0.196169	0.161943	-1.21135	0.225762	0.999626	11969.6	4276.65	6902.28	4066.21
468	YDL185W	71517.5	0.0537009	0.127134	0.422395	0.672737	0.999626	69033.4	70802.5	69497.9	76736.2
469	YDL188C	5344.33	-0.0760753	0.133018	-0.571917	0.567378	0.999626	5454.96	5580.24	4838.68	5503.43
470	YDL189W	5146.51	-0.0259561	0.139253	-0.186396	0.852135	0.999626	5143.19	5266.74	4637.18	5538.94
471	YDL190C	9994.68	-0.0995451	0.145832	-0.682601	0.494859	0.999626	10199.6	10699.1	8429.76	10650.3
472	YDL191W	19624.7	0.113977	0.163805	0.69581	0.486548	0.999626	19412.4	17396.7	25341.5	16348.2
473	YDL192W	27163.3	0.272227	0.147029	1.85153	0.0640937	0.999626	22926	24614.6	34244	26868.8
474	YDL193W	3084.9	0.0100914	0.13161	0.0766766	0.938881	0.999626	3077.95	3064.78	2938.04	3258.83
475	YDL195W	17207.3	-0.143374	0.169862	-0.844061	0.398635	0.999626	16648.5	21349.6	9972.17	20859
476	YDL198C	6358.99	0.00952449	0.128555	0.0740891	0.94094	0.999626	6631.31	6035.04	6327.61	6442.02
477	YDL201W	6915.99	0.155103	0.126687	1.2243	0.220839	0.999626	6277.52	6663.91	7159.76	7562.78
478	YDL203C	3683.8	-0.0612815	0.145191	-0.422076	0.672969	0.999626	3711.45	3861.15	3190.55	3972.04
479	YDL205C	7306.87	-0.0280784	0.131263	-0.213909	0.830618	0.999626	7658.4	7128.07	6867.45	7573.58
480	YDL207W	4275.58	-0.0630443	0.149935	-0.420477	0.674137	0.999626	4203.99	4600.44	3629.64	4668.27
481	YDL208W	12397.3	0.133523	0.136955	0.974939	0.329591	0.999626	10746.9	12610	13488.6	12743.6
482	YDL212W	12241.1	0.0235323	0.141916	0.165818	0.8683	0.999626	12144.3	12081.3	13651.6	11087.1
483	YDL213C	6810.09	-0.00278788	0.132098	-0.0211047	0.983162	0.999626	6419.59	7217.91	6963.23	6639.62
484	YDL215C	4938.5	0.0972255	0.125783	0.77296	0.439546	0.999626	4767.84	4711.81	5292.7	4981.65
485	YDL219W	2782.34	0.0739173	0.157722	0.468656	0.639316	0.999626	2829.2	2528.56	3351.01	2420.58
486	YDL224C	5047.32	-0.124772	0.165986	-0.751705	0.452229	0.999626	5447.23	5362.19	3559.98	5819.9
487	YDL225W	8087.12	-0.101631	0.127038	-0.800003	0.423709	0.999626	8666.14	8192.08	8003.11	7487.13
488	YDL226C	7831.42	-0.0106074	0.122178	-0.0868191	0.930815	0.999626	7828.11	7902.92	7883.7	7710.98
489	YDL227C	8822.32	-0.125164	0.124981	-1.00146	0.316603	0.999626	9534.03	9021.21	8197.16	8536.88
490	YDL229W	199576	0.0674842	0.133953	0.503792	0.614408	0.999626	178935	208668	204452	206248
491	YDL231C	6189.23	-0.00751135	0.128877	-0.0582829	0.953523	0.999626	6022.13	6395.33	5928.32	6411.15
492	YDL235C	6190.08	0.0188466	0.126092	0.149468	0.881184	0.999626	6109.47	6174.48	6461.95	6014.41
493	YDL236W	4505.38	0.0868986	0.138313	0.628277	0.529822	0.999626	4199.57	4469.43	5043.92	4308.58
494	YDL237W	5568.89	0.0184466	0.141518	0.130348	0.896291	0.999626	5867.35	5178.77	6044	5185.42
495	YDL240W	5801.97	0.0503025	0.138778	0.362467	0.717003	0.999626	5386.42	5961.11	5501.67	6358.66
496	YDR001C	5426.9	-0.162898	0.137674	-1.18321	0.236724	0.999626	6258.17	5365.94	5200.65	4882.85
497	YDR002W	20265.9	0.234042	0.165703	1.41242	0.157827	0.999626	16523.5	18671.3	28293.2	17575.5
498	YDR005C	2794.21	0.0520552	0.139959	0.371931	0.709944	0.999626	2772.81	2687.65	3099.74	2616.64
499	YDR006C	7592.21	-0.133413	0.163187	-0.817548	0.413615	0.999626	7412.96	8864.93	5662.13	8428.81
500	YDR007W	2709.58	0.0787057	0.140723	0.559296	0.57596	0.999626	2528.48	2702.62	3033.82	2573.41
501	YDR011W	25186.6	-0.105914	0.154391	-0.686015	0.492704	0.999626	24573.3	28402.8	20469.3	27301
502	YDR012W	26076.4	0.0123249	0.144931	0.0850397	0.93223	0.999626	24478.2	27381.8	23526.7	28918.9
503	YDR017C	8335.04	-0.0173753	0.145022	-0.119812	0.904632	0.999626	7980.68	8820.95	7413.51	9125.04
504	YDR019C	4935.35	-0.0309461	0.160061	-0.19334	0.846693	0.999626	5587.63	4441.36	5593.72	4118.7
505	YDR021W	2888.56	0.0345223	0.137486	0.251097	0.801739	0.999626	2637.38	3053.55	2880.82	2982.5
506	YDR023W	55110.1	0.0614394	0.126014	0.48756	0.625861	0.999626	53880.8	53531.2	53904.7	59123.7
507	YDR025W	46083.2	0.224095	0.145263	1.54268	0.122908	0.999626	39261.6	43519.9	56219.5	45331.9
508	YDR026C	3905.52	-0.0271399	0.126585	-0.214401	0.830234	0.999626	3925.39	3973.45	3746.56	3976.67
509	YDR027C	5689.56	0.0488694	0.127136	0.384387	0.700692	0.999626	5487.58	5660.72	6021.61	5588.34
510	YDR028C	13702.2	-0.019347	0.140118	-0.138076	0.89018	0.999626	14241.6	13396.1	12334.3	14836.9
511	YDR032C	4748.41	-0.0411387	0.164208	-0.250528	0.802179	0.999626	5571.6	4140.03	5419.58	3862.43
512	YDR033W	40191.4	0.107098	0.125299	0.854737	0.392697	0.999626	38806.1	38018.2	40225.8	43715.6
513	YDR034C	5241.48	-0.0565204	0.142838	-0.395696	0.692329	0.999626	5338.32	5409.92	4579.96	5637.73
514	YDR035W	14874.8	0.185999	0.124246	1.49703	0.134385	0.999626	14126.1	13348.4	16330.9	15693.7
515	YDR036C	4052.7	-0.0372107	0.144226	-0.258003	0.796404	0.999626	3862.37	4379.59	3637.1	4331.73
516	YDR037W	89281.8	0.124271	0.12033	1.03275	0.301722	0.999626	83696.8	85862.5	94695.2	92872.9
517	YDR044W	5434.48	0.00059675	0.161219	0.00370148	0.997047	0.999626	4891.12	5974.21	4501.59	6371.01
518	YDR046C	10393.9	0.105392	0.139656	0.754657	0.450455	0.999626	10125.5	9695	9877.63	11877.5
519	YDR047W	3589.1	0.0962851	0.142884	0.673871	0.500393	0.999626	3158.66	3709.55	3517.69	3970.5
520	YDR049W	4178.04	-0.0195875	0.130844	-0.149701	0.881001	0.999626	4066.35	4359	3976.68	4310.12
521	YDR050C	109005	0.320339	0.144274	2.22035	0.0263948	0.999626	98365.1	88212.3	137407	112035
522	YDR051C	4636.67	0.138337	0.166485	0.830926	0.406016	0.999626	4255.96	4281.33	6238.05	3771.35
523	YDR052C	6730.55	-0.0226636	0.136641	-0.165862	0.868266	0.999626	6702.62	6890.37	6132.32	7196.91
524	YDR054C	6231.43	-0.0785776	0.130133	-0.603826	0.545959	0.999626	6646.79	6227.82	5760.4	6290.74
525	YDR055W	6100.78	-0.169908	0.133189	-1.27569	0.202067	0.999626	6845.79	6239.05	5387.24	5931.05
526	YDR056C	4401.93	0.147886	0.148147	0.998236	0.318165	0.999626	3954.13	4246.71	5266.58	4140.31
527	YDR057W	2825.98	-0.00819341	0.137759	-0.0594762	0.952573	0.999626	2931.46	2740.99	3010.18	2621.27
528	YDR060W	32426	0.00219253	0.154383	0.0142019	0.988669	0.999626	29392	35390.5	28203.7	36717.8
529	YDR061W	4199.34	0.116673	0.153057	0.762287	0.445889	0.999626	3972.37	3954.73	5091.19	3779.07
530	YDR062W	16582.9	0.0937688	0.128438	0.73007	0.465347	0.999626	15324	16540.4	16585.9	17881.1
531	YDR063W	2876.98	-0.0412994	0.129717	-0.318382	0.750195	0.999626	3043.13	2810.24	2831.07	2823.5
532	YDR064W	75045.4	0.16365	0.156296	1.04705	0.295076	0.999626	70386.1	67519.7	94905.4	67370.3
533	YDR068W	3471.33	-0.0541534	0.151696	-0.356986	0.721102	0.999626	3914.88	3207.02	3712.98	3050.43
534	YDR071C	12085	0.0856999	0.164038	0.522439	0.601365	0.999626	12291.4	10744	15356.9	9947.85
535	YDR072C	6801.72	-0.0606351	0.160193	-0.378512	0.70505	0.999626	6558.34	7472.45	5397.19	7778.9
536	YDR074W	6972.13	0.00256962	0.13222	0.0194343	0.984495	0.999626	7328.38	6600.27	7236.88	6722.98
537	YDR075W	2750.16	0.0160357	0.141619	0.113232	0.909847	0.999626	2803.77	2657.7	3015.16	2524.01
538	YDR077W	35582.6	-0.277275	0.168958	-1.64108	0.10078	0.999626	42744.7	40588.9	20928.2	38068.6
539	YDR080W	3802.08	-0.0553786	0.126357	-0.43827	0.66119	0.999626	3862.37	3916.37	3613.47	3816.12
540	YDR081C	5958.85	-0.101286	0.148284	-0.683056	0.494572	0.999626	6019.37	6458.96	4982.97	6374.1
541	YDR083W	8342.44	0.035065	0.147252	0.23813	0.811781	0.999626	7204.56	9211.18	8309.1	8644.94
542	YDR086C	10731.1	-0.0417897	0.137505	-0.303914	0.761193	0.999626	11860.7	9991.65	10431.2	10641
543	YDR087C	6530.17	0.0106579	0.134417	0.0792904	0.936802	0.999626	6355.46	6646.13	7010.5	6108.58
544	YDR089W	3448.14	-0.0350284	0.126544	-0.276809	0.781927	0.999626	3463.8	3532.68	3314.93	3481.13
545	YDR091C	22310.1	-0.0163421	0.145038	-0.112675	0.910288	0.999626	21490.9	23460.8	19735.4	24553.2
546	YDR092W	3478.58	0.0305454	0.168534	0.181242	0.856178	0.999626	3988.96	2838.31	4329.94	2757.12
547	YDR093W	12767.9	0.0351375	0.151474	0.231971	0.816561	0.999626	12775.1	12332.1	11121.5	14843.1
548	YDR096W	3345.32	-0.313908	0.158892	-1.97561	0.0481991	0.999626	3941.42	3812.49	2309.88	3317.5
549	YDR097C	10789	-0.0131162	0.126137	-0.103983	0.917183	0.999626	10401.9	11294.3	10795.6	10664.1
550	YDR098C	7814.85	-0.0741925	0.132341	-0.560615	0.57506	0.999626	8550.05	7572.58	7746.87	7389.88
551	YDR099W	28532.7	-0.153911	0.145463	-1.05807	0.290023	0.999626	33177.5	27890	24352.6	28710.5
552	YDR101C	16599	0.0785382	0.142354	0.551712	0.581145	0.999626	14573.3	17457.5	16221.4	18143.6
553	YDR103W	5752.99	-0.111884	0.146889	-0.76169	0.446245	0.999626	6060.83	6036.91	4796.39	6117.84
554	YDR105C	4513.21	0.0956904	0.135332	0.707081	0.479516	0.999626	4262.04	4392.69	5033.97	4364.15
555	YDR110W	3724.75	0.0249682	0.136154	0.183382	0.854498	0.999626	3741.31	3628.14	4037.63	3491.94
556	YDR111C	2927.49	0.174724	0.137973	1.26636	0.205385	0.999626	2495.31	2914.11	3142.04	3158.49
557	YDR117C	5098.73	-0.0496462	0.133574	-0.371676	0.710134	0.999626	5178.57	5234.92	4657.08	5324.36
558	YDR119W	16601.5	0.0389322	0.132892	0.29296	0.769552	0.999626	15194.6	17457.5	16663	17090.7
559	YDR120C	10651.6	0.0466629	0.146951	0.31754	0.750834	0.999626	9329.49	11516.1	10167.5	11593.5
560	YDR121W	2697.26	0.0818677	0.131515	0.622495	0.533616	0.999626	2483.7	2724.14	2757.68	2823.5
561	YDR122W	7888.76	-0.0689956	0.14119	-0.488673	0.625073	0.999626	8242.7	8018.02	6894.82	8399.48
562	YDR127W	33432.6	0.112422	0.141786	0.792898	0.427837	0.999626	29954.8	33556.3	32008.7	38210.6
563	YDR128W	6855.37	0.024308	0.146949	0.165417	0.868616	0.999626	6112.24	7445.31	6430.85	7433.1
564	YDR129C	22393.4	0.11657	0.137195	0.849666	0.395511	0.999626	20075.8	22439.8	25107.7	21950.4
565	YDR134C	2975.24	-0.207108	0.168976	-1.22566	0.220326	0.999626	4670.55	2235.65	3000.23	1994.51
566	YDR135C	25063.7	-0.0253105	0.13493	-0.187583	0.851204	0.999626	25211.8	25461.5	22836.4	26745.3
567	YDR137W	4486.39	0.0148799	0.135868	0.109517	0.912792	0.999626	4576.02	4339.35	4831.22	4198.97
568	YDR138W	4714.43	-0.0372449	0.1351	-0.275685	0.78279	0.999626	4844.13	4735.2	4307.55	4970.84
569	YDR139C	4057.27	0.0646922	0.170055	0.38042	0.703634	0.999626	4317.87	3437.23	5588.74	2885.25
570	YDR141C	8600.97	-0.0841562	0.152832	-0.550643	0.581878	0.999626	8856.3	9041.8	7017.96	9487.82
571	YDR143C	6146.4	-0.00668537	0.15798	-0.0423179	0.966245	0.999626	6144.85	6188.51	5041.44	7210.8
572	YDR144C	12785.3	-0.105056	0.148322	-0.708299	0.47876	0.999626	12973	13846.3	10628.9	13693
573	YDR145W	7572.3	-0.0222079	0.140332	-0.158253	0.874258	0.999626	7245.46	8047.97	6897.3	8098.45
574	YDR146C	5943.95	-0.0176033	0.137501	-0.128023	0.89813	0.999626	6137.66	5840.39	5428.28	6369.47
575	YDR147W	3236.26	-0.0546934	0.142992	-0.382492	0.702097	0.999626	3276.96	3353.94	2842.26	3471.87
576	YDR148C	6539.14	0.123002	0.137623	0.893757	0.371452	0.999626	6537.89	5838.52	7322.71	6457.46
577	YDR150W	16567.6	-0.0619396	0.145942	-0.424413	0.671265	0.999626	15860.2	18214.6	14507.3	17688.2
578	YDR151C	2807.88	-0.133863	0.134509	-0.995198	0.31964	0.999626	2922.07	3016.12	2485.27	2808.06
579	YDR152W	7903.92	0.206323	0.143262	1.44018	0.149817	0.999626	6998.92	7345.18	9540.54	7731.04
580	YDR153C	5101.92	-0.0326403	0.127058	-0.256894	0.797261	0.999626	5238.82	5102.97	4851.12	5214.75
581	YDR154C	3665.38	0.0512051	0.141304	0.362376	0.717071	0.999626	3278.62	3886.42	3899.56	3596.91
582	YDR155C	23687	-0.0903774	0.136638	-0.661437	0.508332	0.999626	26669.5	22562.4	22386.1	23129.8
583	YDR158W	23056.7	0.327597	0.158325	2.06914	0.038533	0.999626	16876.2	21635.9	30475	23239.4
584	YDR159W	8419.45	-0.0345946	0.135034	-0.256192	0.797802	0.999626	8305.17	8784.45	7707.07	8881.13
585	YDR161W	8135.84	0.0108639	0.13661	0.0795251	0.936615	0.999626	7692.12	8502.77	7644.87	8703.6
586	YDR164C	4691.86	0.0382217	0.135275	0.282549	0.777523	0.999626	4578.23	4650.04	4423.23	5115.95
587	YDR165W	10922.4	0.00368732	0.143101	0.0257673	0.979443	0.999626	10077.4	11731.3	10099	11781.8
588	YDR166C	5903.22	-0.0256926	0.13107	-0.196022	0.844593	0.999626	5979.57	5954.56	5499.18	6179.59
589	YDR168W	12523.2	0.0410079	0.162517	0.25233	0.800786	0.999626	13511.4	10985.5	15160.4	10435.7
590	YDR169C	2815.68	-0.0713387	0.165121	-0.432039	0.665713	0.999626	2934.23	2920.66	2087.23	3320.58
591	YDR170C	28275.5	-0.0383792	0.153999	-0.249217	0.803193	0.999626	27255.5	30351.1	23618.8	31876.7
592	YDR172W	37779.4	-0.0598711	0.146093	-0.409816	0.681941	0.999626	36639.7	40992.2	32752.5	40733.1
593	YDR174W	8051.4	-0.161601	0.147338	-1.09681	0.272726	0.999626	8410.75	8892.07	6546.53	8356.26
594	YDR176W	6441.01	0.02615	0.123873	0.211104	0.832806	0.999626	6304.05	6439.31	6374.87	6645.8
595	YDR177W	7179.22	0.0334215	0.146041	0.228851	0.818985	0.999626	7098.42	7041.04	8152.38	6425.04
596	YDR180W	5965.02	-0.0393706	0.149731	-0.262942	0.792596	0.999626	5547.83	6603.08	5257.87	6451.29
597	YDR182W	6721.49	-0.0323891	0.136593	-0.237121	0.812563	0.999626	7231.64	6399.07	6279.1	6976.16
598	YDR184C	3868.15	-0.0326188	0.124827	-0.261313	0.793851	0.999626	3891.66	3949.12	3869.7	3762.09
599	YDR186C	9521.57	-0.136438	0.152147	-0.896751	0.369852	0.999626	10068	10217.2	7593.87	10207.2
600	YDR188W	13728.3	0.0455544	0.152014	0.299673	0.764427	0.999626	11475.4	15383.8	13751.1	14302.7
601	YDR189W	11976.9	-0.0799364	0.134668	-0.593581	0.552792	0.999626	11942.5	12834.6	10788.2	12342.2
602	YDR190C	13291.1	0.14778	0.148855	0.992772	0.320821	0.999626	10777.8	13973.5	14610.6	13802.6
603	YDR194C	20879.5	0.0364408	0.145741	0.250038	0.802558	0.999626	21042.1	20021.7	23719.5	18734.8
604	YDR200C	3246.9	-0.0568402	0.138448	-0.410554	0.6814	0.999626	3068	3588.83	3227.86	3102.92
605	YDR205W	3031.94	-0.139571	0.157269	-0.887466	0.374828	0.999626	3218.36	3268.79	2344.71	3295.88
606	YDR206W	7982.89	0.0672797	0.128787	0.522411	0.601384	0.999626	7369.29	8147.17	8284.23	8130.87
607	YDR207C	3758.82	-0.103843	0.168366	-0.616773	0.537385	0.999626	3857.94	4132.54	2564.88	4479.93
608	YDR208W	9067.95	-0.0876626	0.149161	-0.587706	0.55673	0.999626	9090.69	9788.58	7585.17	9807.37
609	YDR210W	3553.97	-0.0170122	0.167021	-0.101857	0.91887	0.999626	4122.18	3056.36	4241.62	2795.71
610	YDR211W	17758.3	0.0847034	0.135881	0.623363	0.533046	0.999626	16382.6	17833.7	19696.8	17120.1
611	YDR212W	25013.7	0.0975255	0.154618	0.630751	0.528204	0.999626	21802.7	25840.5	29808.3	22603.4
612	YDR213W	4048.63	0.0167631	0.149229	0.112331	0.910561	0.999626	3573.26	4461.01	3810	4350.26
613	YDR214W	8409.39	-0.345445	0.123934	-2.78734	0.0053143	0.999626	9855.2	9337.52	7184.64	7260.2
614	YDR216W	2688.15	-0.226632	0.148082	-1.53045	0.125905	0.999626	3219.47	2719.46	2201.66	2612.01
615	YDR217C	8310.84	-0.0249467	0.133908	-0.186297	0.852212	0.999626	8204.56	8594.48	7663.53	8780.79
616	YDR221W	6442.36	-0.0838105	0.123556	-0.678322	0.497567	0.999626	6715.33	6612.44	6099.98	6341.68
617	YDR224C	25372.9	0.145914	0.123406	1.18239	0.237051	0.999626	23216.8	24493	27397.7	26384
618	YDR225W	19410.6	0.0570653	0.162167	0.351891	0.72492	0.999626	19243.3	18399	24147.4	15852.7
619	YDR226W	25849	0.138605	0.13468	1.02914	0.303412	0.999626	25397.5	23220.3	29142.8	25635.3
620	YDR227W	5864.17	-0.0102501	0.150942	-0.0679079	0.945859	0.999626	5478.73	6306.43	5132.24	6539.28
621	YDR228C	4885.32	-0.136555	0.159458	-0.856375	0.39179	0.999626	5348.83	5105.78	3706.76	5379.93
622	YDR229W	2994.71	-0.0521047	0.132742	-0.392527	0.694669	0.999626	3133.79	2988.98	3077.35	2778.73
623	YDR232W	12715.1	-0.00439472	0.161878	-0.0271484	0.978341	0.999626	11548.4	13940.8	10355.3	15015.9
624	YDR233C	31847.6	0.0583825	0.155082	0.376462	0.706573	0.999626	27833.7	34034.5	28497.2	37025
625	YDR234W	10912.6	-0.0193672	0.151507	-0.12783	0.898283	0.999626	10436.2	11590	9357.69	12266.5
626	YDR235W	3430.82	0.0778027	0.125263	0.621113	0.534525	0.999626	3351.59	3289.37	3581.12	3501.2
627	YDR237W	3912.39	0.096612	0.165318	0.584401	0.558951	0.999626	3647.33	3754.47	5080	3167.75
628	YDR238C	31159.8	-0.000207756	0.142	-0.00146307	0.998833	0.999626	29656.8	32668.2	28229.8	34084.2
629	YDR239C	3000.73	-0.0525415	0.143112	-0.367136	0.713517	0.999626	2942.52	3200.47	2664.39	3195.54
630	YDR244W	3224.95	-0.0873771	0.128525	-0.679845	0.496603	0.999626	3383.65	3301.54	2998.99	3215.61
631	YDR245W	9925.72	-0.018212	0.123637	-0.147302	0.882894	0.999626	10269.8	9729.62	9781.86	9921.61
632	YDR251W	6164.18	-0.0527665	0.151877	-0.34743	0.728269	0.999626	6232.74	6405.62	5147.17	6871.18
633	YDR257C	3633.23	0.175355	0.142794	1.22803	0.219436	0.999626	3249.87	3446.59	4295.11	3541.34
634	YDR258C	3281.95	-0.18367	0.169502	-1.08359	0.278546	0.999626	4213.94	3119.99	3661.98	2131.9
635	YDR261C	6767.57	-0.032107	0.138275	-0.232196	0.816386	0.999626	7142.64	6581.55	6158.44	7187.65
636	YDR264C	13338.5	-0.0665262	0.123198	-0.539996	0.5892	0.999626	13694.9	13710.6	13339.3	12609.3
637	YDR266C	8390.68	-0.0540583	0.13906	-0.388742	0.697467	0.999626	8407.43	8772.29	7463.27	8919.72
638	YDR270W	3314.16	-0.120746	0.135974	-0.888008	0.374536	0.999626	3289.67	3686.16	3275.13	3005.66
639	YDR272W	3899.96	0.00279881	0.158024	0.0177113	0.985869	0.999626	3823.12	3966.9	4584.93	3224.87
640	YDR276C	4669.14	-0.087127	0.145291	-0.599671	0.548725	0.999626	5335.56	4372.11	4246.6	4722.3
641	YDR280W	4840.44	0.162569	0.144738	1.12319	0.261355	0.999626	4301.28	4666.89	5733.03	4660.55
642	YDR283C	9707.72	-0.0113736	0.136675	-0.0832166	0.933679	0.999626	9195.16	10316.4	9082.8	10236.5
643	YDR284C	3679.22	0.197515	0.152323	1.29668	0.194742	0.999626	3175.8	3488.7	4571.25	3481.13
644	YDR288W	2675.11	0.0922163	0.16924	0.544886	0.585832	0.999626	2576.02	2463.99	3652.03	2008.4
645	YDR291W	4615.8	-0.0266175	0.12343	-0.215649	0.829261	0.999626	4672.21	4660.34	4587.42	4543.22
646	YDR292C	10518.4	-0.0583029	0.149941	-0.388839	0.697395	0.999626	10288.6	11325.2	8917.36	11542.5
647	YDR293C	16704.8	-0.132198	0.163524	-0.80843	0.418843	0.999626	17474.9	18331.6	12120.3	18892.3
648	YDR294C	7052.98	-0.0347502	0.129507	-0.268327	0.788448	0.999626	7438.39	6873.53	7197.08	6702.91
649	YDR295C	2929.84	-0.00461959	0.132867	-0.0347685	0.972264	0.999626	2900.51	2970.26	2762.65	3085.93
650	YDR297W	6469.22	0.0608223	0.134212	0.453179	0.65042	0.999626	6011.63	6589.04	6275.36	7000.86
651	YDR298C	6152.16	0.0304323	0.124348	0.244736	0.806661	0.999626	6196.26	5953.63	6330.09	6128.64
652	YDR299W	7595.93	0.0310598	0.148868	0.20864	0.834729	0.999626	6547.84	8425.1	7986.94	7423.84
653	YDR300C	8123.74	0.23198	0.123928	1.8719	0.0612206	0.999626	7535.68	7165.5	8994.48	8799.31
654	YDR301W	7742.5	-0.0815569	0.130284	-0.625993	0.531319	0.999626	7983.99	8033	7049.06	7903.94
655	YDR302W	3817.56	0.0152109	0.148812	0.102216	0.918585	0.999626	3663.91	3918.24	4315.01	3373.07
656	YDR303C	8747.28	-0.00562253	0.15234	-0.0369077	0.970559	0.999626	8133.8	9407.7	7600.09	9847.51
657	YDR304C	14321.5	-0.0178194	0.147492	-0.120817	0.903836	0.999626	15576.6	13302.5	15616.9	12789.9
658	YDR307W	4673.77	-0.14254	0.132078	-1.07921	0.280494	0.999626	5030.42	4882.12	4135.89	4646.65
659	YDR309C	5968.04	-0.16892	0.163185	-1.03514	0.300602	0.999626	6196.26	6826.74	4291.38	6557.8
660	YDR310C	8899.23	-0.0480048	0.158955	-0.302003	0.76265	0.999626	8525.73	9709.03	7179.66	10182.5
661	YDR311W	4455.23	0.0600198	0.135264	0.443725	0.657241	0.999626	4383.1	4297.24	4898.39	4242.19
662	YDR312W	4818.14	-0.0511909	0.133153	-0.384451	0.700644	0.999626	4770.05	5076.77	4445.62	4980.1
663	YDR320C	3105.85	-0.0872457	0.158209	-0.551459	0.581319	0.999626	2919.85	3566.37	2542.49	3394.68
664	YDR321W	12933.6	0.063691	0.149879	0.424949	0.670874	0.999626	11358.2	13734	11998.4	14643.9
665	YDR324C	13099.6	-0.0459424	0.128382	-0.357857	0.72045	0.999626	13028.8	13674.1	12249.7	13446
666	YDR325W	6477.31	0.0175988	0.135029	0.130333	0.896303	0.999626	6206.76	6650.8	6957.01	6094.68
667	YDR326C	14480	-0.0735471	0.155755	-0.472198	0.636785	0.999626	14864.1	15148	11634	16274.1
668	YDR328C	10319.5	0.0188531	0.159722	0.118037	0.906038	0.999626	10694.3	9744.59	12339.3	8499.83
669	YDR329C	4039.01	0.0936406	0.142855	0.655492	0.512151	0.999626	3953.58	3785.35	4627.23	3789.88
670	YDR331W	4465.73	-0.0423752	0.137093	-0.309097	0.757247	0.999626	4598.69	4496.57	4037.63	4730.02
671	YDR333C	5842.72	0.083745	0.131946	0.634693	0.525628	0.999626	5290.78	5979.83	6024.1	6076.16
672	YDR334W	10725.4	-0.0395437	0.132187	-0.29915	0.764826	0.999626	10204.6	11607.8	10380.2	10708.9
673	YDR335W	7720.87	0.0324836	0.15794	0.20567	0.837048	0.999626	6277.52	8911.72	7560.29	8133.96
674	YDR337W	2754.69	-0.0107167	0.130473	-0.082137	0.934538	0.999626	2787.18	2747.54	2859.68	2624.36
675	YDR339C	4669.12	0.116717	0.151452	0.770653	0.440913	0.999626	4666.68	4153.13	5558.89	4297.77
676	YDR341C	39349.6	0.222335	0.149371	1.48848	0.136625	0.999626	31142.7	39381.7	46497.4	40376.5
677	YDR345C	30489.5	0.0717862	0.139013	0.5164	0.605575	0.999626	28764.6	30289.4	28599.2	34305
678	YDR346C	20571	0.0154361	0.135149	0.114215	0.909067	0.999626	18907.7	21961.6	21257.9	20156.6
679	YDR347W	3957.99	-0.0590939	0.129402	-0.45667	0.647908	0.999626	4229.97	3881.74	3803.78	3916.47
680	YDR348C	4989.83	-0.0711722	0.158983	-0.447673	0.654389	0.999626	5129.37	5212.46	3931.9	5685.59
681	YDR349C	7291.76	0.0997729	0.147364	0.677053	0.498373	0.999626	6291.34	7620.3	7024.18	8231.22
682	YDR351W	5411.4	-0.0220137	0.133064	-0.165437	0.8686	0.999626	5290.78	5633.58	5052.63	5668.61
683	YDR353W	26957.6	0.0614129	0.124207	0.49444	0.620995	0.999626	26365.5	26185.8	26622.7	28656.4
684	YDR354W	5549.16	-0.12879	0.134115	-0.960291	0.336909	0.999626	6055.85	5654.17	4924.51	5562.09
685	YDR356W	5605.46	0.0117018	0.130306	0.0898029	0.928444	0.999626	5313.45	5843.2	5780.3	5484.9
686	YDR357C	3067	-0.0161837	0.170029	-0.0951816	0.924171	0.999626	3430.08	2771.87	3986.63	2079.42
687	YDR359C	6065.13	-0.0533544	0.160148	-0.333156	0.739016	0.999626	6096.76	6368.19	4777.73	7017.84
688	YDR361C	5901.56	-0.032392	0.13319	-0.243202	0.807849	0.999626	5677.19	6289.58	5572.57	6066.89
689	YDR363W-A	8596.18	0.000272579	0.165053	0.00165147	0.998682	0.999626	9335.02	7855.19	10462.3	6732.25
690	YDR364C	2870.52	0.0732921	0.144449	0.507392	0.61188	0.999626	2541.19	3010.5	3147.01	2783.36
691	YDR365C	15862.8	0.04244	0.138081	0.307355	0.758573	0.999626	14696	16440.3	15024.8	17289.9
692	YDR368W	5688.3	-0.0362349	0.149067	-0.243078	0.807945	0.999626	6315.66	5253.64	6111.17	5072.73
693	YDR370C	3282.19	0.0195167	0.13815	0.141272	0.887655	0.999626	3331.69	3177.08	3564.95	3055.06
694	YDR372C	13548.9	0.0682342	0.140725	0.484875	0.627765	0.999626	13045.9	13232.4	15342	12575.3
695	YDR373W	3550.8	0.10675	0.152619	0.699455	0.484268	0.999626	3435.61	3302.47	4266.5	3198.63
696	YDR376W	3339.5	-0.0346507	0.140874	-0.24597	0.805705	0.999626	3307.36	3475.6	3578.64	2996.4
697	YDR377W	4616.57	0.181917	0.165981	1.09601	0.273074	0.999626	4160.88	4120.37	6316.41	3868.61
698	YDR378C	3237.36	0.0994433	0.1654	0.601231	0.547686	0.999626	3556.12	2556.63	3985.38	2851.29
699	YDR379W	3838.2	-0.0700584	0.134603	-0.520481	0.602728	0.999626	3944.73	3962.22	3469.18	3976.67
700	YDR381W	23400	0.0966454	0.159516	0.605867	0.544603	0.999626	22429	22045.8	29218.7	19906.5
701	YDR382W	65427.5	0.181473	0.142754	1.27124	0.203645	0.999626	56142.8	64073.1	76902.7	64591.6
702	YDR384C	4746.77	0.217205	0.134694	1.61258	0.106836	0.999626	4117.76	4490.95	4899.63	5478.73
703	YDR385W	24862.4	0.0203843	0.139006	0.146643	0.883414	0.999626	22853	26426.3	23583.9	26586.3
704	YDR388W	11068.1	-0.120122	0.132552	-0.906225	0.364817	0.999626	11625.2	11642.4	9788.08	11216.8
705	YDR389W	8918.14	-0.119283	0.158853	-0.7509	0.452713	0.999626	9299.64	9621.07	6842.57	9909.26
706	YDR390C	6889.11	-0.00848073	0.129468	-0.0655047	0.947772	0.999626	6734.68	7092.51	6547.77	7181.47
707	YDR393W	2989.17	0.0115129	0.15398	0.0747689	0.940399	0.999626	3248.77	2696.07	3359.71	2652.14
708	YDR394W	11497.9	-0.155835	0.129265	-1.20555	0.227991	0.999626	11967.4	12531.4	10204.8	11287.8
709	YDR395W	23094.9	-0.00800139	0.134346	-0.059558	0.952508	0.999626	21950.3	24398.4	21735.5	24295.4
710	YDR397C	2818.49	0.263608	0.161116	1.63614	0.101811	0.999626	2580.44	2281.51	3793.83	2618.18
711	YDR398W	8842.73	-0.100691	0.14871	-0.677099	0.498343	0.999626	8929.82	9585.51	7366.24	9489.36
712	YDR399W	12378.1	0.183538	0.125134	1.46673	0.142449	0.999626	11033.2	11849.2	13145.3	13484.6
713	YDR400W	3632.55	0.0575028	0.130214	0.441601	0.658778	0.999626	3665.57	3423.19	3846.07	3595.37
714	YDR404C	4825.62	0.0875149	0.129991	0.673238	0.500796	0.999626	4416.82	4879.32	4944.41	5061.92
715	YDR406W	4110.49	-0.0864807	0.151436	-0.571071	0.567952	0.999626	4816.49	3742.31	4178.19	3704.97
716	YDR407C	10384.2	-0.0567241	0.137972	-0.411128	0.680979	0.999626	10229.4	11053.8	9325.35	10928.1
717	YDR408C	4978.96	0.186353	0.141856	1.31368	0.188953	0.999626	4441.69	4690.28	5907.18	4876.67
718	YDR411C	3204.04	-0.102615	0.139994	-0.732994	0.463562	0.999626	3451.09	3246.33	2807.43	3311.32
719	YDR412W	3834.49	-0.072165	0.134553	-0.536331	0.591729	0.999626	3702.06	4205.53	3635.86	3794.51
720	YDR416W	3557.66	0.0289888	0.124532	0.232781	0.815932	0.999626	3504.16	3526.13	3591.08	3609.26
721	YDR418W	99181.2	0.140276	0.154999	0.905011	0.365459	0.999626	97345.8	87373.8	122430	89575.5
722	YDR420W	5960.42	-0.0663941	0.166175	-0.399543	0.689493	0.999626	5653.42	6719.12	4421.99	7047.17
723	YDR422C	6096.8	-0.00642763	0.154328	-0.0416492	0.966778	0.999626	5749.05	6482.36	5198.17	6957.63
724	YDR427W	11578.8	-0.0577579	0.126713	-0.455818	0.648521	0.999626	11985.7	11728.5	11792	10809.3
725	YDR429C	18506.1	0.0324839	0.129184	0.251455	0.801462	0.999626	17804.9	18702.2	17796.2	19721.3
726	YDR430C	5180.28	-0.194119	0.140284	-1.38376	0.166432	0.999626	5646.23	5601.76	4293.87	5179.24
727	YDR432W	18368.3	-0.117147	0.152974	-0.765799	0.443796	0.999626	20368.8	18440.1	14833.2	19830.9
728	YDR434W	6209.41	0.0629806	0.129865	0.484968	0.627699	0.999626	5975.7	6114.58	6708.23	6039.11
729	YDR440W	3316.77	0.0531191	0.13741	0.386575	0.699071	0.999626	3176.9	3302.47	3138.3	3649.4
730	YDR443C	4896.75	-0.0839005	0.146449	-0.572898	0.566714	0.999626	4908.25	5262.06	4175.7	5240.99
731	YDR444W	3090.45	0.0609301	0.141229	0.431428	0.666157	0.999626	3255.95	2755.96	3052.48	3297.43
732	YDR447C	45500.2	0.22921	0.17006	1.34782	0.177717	0.999626	34291.4	42263.1	70460.7	34985.8
733	YDR448W	3600.09	-0.0340786	0.124456	-0.273821	0.784222	0.999626	3645.12	3656.21	3543.81	3555.23
734	YDR449C	5122.36	0.058873	0.131464	0.447827	0.654278	0.999626	4724.72	5264.87	5138.46	5361.41
735	YDR450W	79406.8	0.260759	0.161236	1.61725	0.105824	0.999626	65056.6	72109.8	107918	72543.4
736	YDR451C	3061.51	0.0259604	0.129524	0.200429	0.841145	0.999626	2976.24	3079.75	2979.09	3210.98
737	YDR452W	11073.4	0.00806814	0.146838	0.0549457	0.956182	0.999626	11838.1	10226.5	12221.1	10008.1
738	YDR454C	17287.8	0.107341	0.142944	0.750935	0.452692	0.999626	16354.9	16554.5	20083.7	16158.3
739	YDR456W	5994.52	0.0139986	0.142506	0.098232	0.921748	0.999626	5785.53	6127.69	5434.5	6630.36
740	YDR457W	24506.1	-0.057745	0.154099	-0.374726	0.707864	0.999626	23131.1	27259.2	20578.7	27055.6
741	YDR458C	5054.03	0.133675	0.132	1.01269	0.311209	0.999626	4552.25	4983.19	5553.91	5126.76
742	YDR461W	4788.01	0.0705845	0.156778	0.450219	0.652553	0.999626	5342.75	3894.84	5261.6	4652.83
743	YDR463W	6501.63	-0.117278	0.148932	-0.78746	0.431013	0.999626	6690.46	7024.19	5357.38	6934.48
744	YDR464W	6812.17	-0.108689	0.151686	-0.716539	0.473659	0.999626	6906.05	7423.78	5561.38	7357.46
745	YDR465C	8492.2	0.0591106	0.128526	0.459912	0.645579	0.999626	7896.1	8668.41	8535.49	8868.78
746	YDR466W	4376.34	-0.0542394	0.147533	-0.367642	0.71314	0.999626	4390.84	4580.79	3752.78	4780.96
747	YDR468C	3106.03	0.0143932	0.153405	0.0938248	0.925248	0.999626	3158.11	3011.44	3582.37	2672.21
748	YDR469W	2891.64	0.0995755	0.137065	0.726484	0.467542	0.999626	2924.28	2608.1	3158.21	2875.99
749	YDR471W	51674.7	0.249164	0.167107	1.49104	0.135951	0.999626	43349.5	45045.2	74438.6	43865.3
750	YDR472W	2703.89	-0.053972	0.127017	-0.42492	0.670895	0.999626	2713.66	2815.85	2630.8	2655.23
751	YDR477W	6540.71	-0.000200759	0.143678	-0.00139728	0.998885	0.999626	6656.18	6425.27	5841.25	7240.14
752	YDR481C	5312.63	0.0235884	0.133664	0.176476	0.85992	0.999626	5477.63	5040.27	5652.18	5080.45
753	YDR483W	19094.9	-0.0267275	0.124692	-0.214349	0.830275	0.999626	18595.4	20016	18709.2	19059
754	YDR484W	2739.99	0.0425865	0.125941	0.338147	0.735252	0.999626	2699.29	2683.9	2788.77	2787.99
755	YDR485C	3512.01	-0.132869	0.144153	-0.921721	0.356674	0.999626	3791.61	3653.4	2956.7	3646.31
756	YDR486C	4213.51	-0.180918	0.135224	-1.33791	0.180924	0.999626	4821.46	4261.68	4022.7	3748.2
757	YDR487C	10247.2	0.155351	0.156262	0.994171	0.32014	0.999626	9821.48	9094.21	12849.3	9223.84
758	YDR490C	3211.58	-0.154087	0.14769	-1.04331	0.296803	0.999626	3556.67	3323.06	2638.26	3328.3
759	YDR492W	3985.84	-0.197789	0.164582	-1.20177	0.229454	0.999626	3903.83	4937.34	2864.65	4237.56
760	YDR494W	3758.97	0.075564	0.165861	0.455588	0.648687	0.999626	3804.88	3391.38	4826.25	3013.38
761	YDR495C	3146.46	-0.0724197	0.138002	-0.524772	0.599742	0.999626	3465.46	3025.47	2925.6	3169.3
762	YDR496C	19034.8	0.167124	0.143806	1.16215	0.245175	0.999626	15635.2	19565.9	20589.9	20348
763	YDR497C	23412.4	-0.0499242	0.134543	-0.371066	0.710588	0.999626	23869.6	23959.6	21136	24684.4
764	YDR500C	29310.2	0.245148	0.153224	1.59993	0.109614	0.999626	23923.2	27783.3	37195.7	28338.4
765	YDR502C	5400.03	0.126359	0.125389	1.00774	0.313581	0.999626	5074.64	5161.93	5846.23	5517.32
766	YDR505C	7220.4	-0.10455	0.128011	-0.816727	0.414084	0.999626	7734.68	7335.82	6637.33	7173.76
767	YDR507C	13604.3	-0.138228	0.136282	-1.01428	0.310449	0.999626	14324.5	14512.5	11736	13844.3
768	YDR508C	14904.8	0.00839598	0.151357	0.0554714	0.955763	0.999626	14071.4	15618.7	12951.3	16978
769	YDR510W	13572.5	0.0930267	0.129968	0.715765	0.474136	0.999626	13524.6	12556.7	14748.7	13459.9
770	YDR513W	3524.26	0.00480658	0.12588	0.0381837	0.969541	0.999626	3447.77	3586.96	3504	3558.32
771	YDR515W	3350.6	-0.0339878	0.152323	-0.22313	0.823435	0.999626	3682.16	3128.41	3681.88	2909.95
772	YDR517W	4616.78	0.0937764	0.142159	0.659658	0.509473	0.999626	4271.43	4576.11	5261.6	4357.98
773	YDR518W	6116.5	0.0445337	0.132651	0.335721	0.737081	0.999626	6165.3	5835.71	6598.77	5866.21
774	YDR519W	3440.59	0.0536337	0.161572	0.331949	0.739928	0.999626	3570.49	3116.25	4198.09	2877.53
775	YDR524C	4821.96	0.0338926	0.155742	0.217619	0.827726	0.999626	4504.16	4977.58	4142.11	5663.98
776	YDR524C-B	72954.5	0.241777	0.150273	1.60891	0.107635	0.999626	58309.7	71016.8	89463.4	73028.1
777	YDR527W	6791.24	-0.100021	0.131157	-0.762605	0.445699	0.999626	7449.44	6706.95	6322.63	6685.93
778	YDR528W	4835.08	-0.0921002	0.159605	-0.577053	0.563904	0.999626	4797.69	5330.38	3781.39	5430.87
779	YDR529C	6470.88	-0.0678125	0.159691	-0.424649	0.671093	0.999626	7873.99	5519.41	6660.97	5829.16
780	YDR531W	5244.3	-0.0596073	0.126321	-0.47187	0.637019	0.999626	5553.91	5193.75	5158.36	5071.18
781	YDR539W	3282.24	0.139432	0.130619	1.06747	0.285761	0.999626	2941.97	3236.97	3470.42	3479.59
782	YEL001C	16772.3	0.0647287	0.13752	0.470686	0.637865	0.999626	17134.9	15462.4	18474.1	16017.8
783	YEL002C	19072.3	0.062119	0.136655	0.454569	0.649419	0.999626	19558.4	17556.7	20869.8	18304.1
784	YEL003W	4897.54	0.173637	0.164039	1.05851	0.289821	0.999626	4397.47	4468.49	6545.29	4178.9
785	YEL007W	7937.26	-0.106752	0.169825	-0.628604	0.529609	0.999626	7317.33	9670.66	5245.43	9515.61
786	YEL009C	44639.5	0.0522786	0.152511	0.342786	0.731759	0.999626	39238.4	47798.4	40500.7	51020.6
787	YEL013W	12906.1	0.0170194	0.120837	0.140846	0.887991	0.999626	12854.1	12779.4	13048.3	12942.7
788	YEL015W	7489.03	-0.0948848	0.136755	-0.693829	0.48779	0.999626	7971.28	7623.11	6613.7	7748.03
789	YEL022W	16933.1	-0.0127929	0.14055	-0.0910203	0.927476	0.999626	16253.2	17804.7	15353.2	18321.1
790	YEL025C	3663.82	0.137858	0.140299	0.982603	0.325803	0.999626	3137.65	3744.18	3819.95	3953.52
791	YEL026W	17814.1	0.0659842	0.120378	0.548143	0.583594	0.999626	17282.5	17391.1	18323.6	18259.3
792	YEL027W	35609.3	0.180705	0.141457	1.27746	0.201441	0.999626	34687.8	30806.9	41747	35195.7
793	YEL031W	33310.4	0.00275745	0.155602	0.0177213	0.985861	0.999626	31223.4	35306.3	28178.8	38533.3
794	YEL032W	9291.36	-0.100517	0.146413	-0.686528	0.49238	0.999626	9542.32	9897.13	7802.85	9923.15
795	YEL033W	20638.6	-0.408155	0.164013	-2.48856	0.0128263	0.999626	29326.2	21041.7	13610.5	18575.8
796	YEL034W	81097.9	-0.198271	0.137485	-1.44212	0.149268	0.999626	90707.3	85484.4	67849.8	80350.1
797	YEL036C	7601.3	-0.08723	0.143504	-0.607859	0.543281	0.999626	7609.75	8190.21	6557.72	8047.51
798	YEL037C	10607.9	-0.0647893	0.135363	-0.478635	0.632198	0.999626	10327.8	11481.5	9715.93	10906.5
799	YEL040W	32529	0.0371533	0.148273	0.250573	0.802144	0.999626	29754.7	34178.6	29395.3	36787.3
800	YEL042W	14841.5	0.0127468	0.159933	0.079701	0.936475	0.999626	14643.5	14842.9	12074.3	17805.5
801	YEL043W	6212.17	-0.0354773	0.162708	-0.218043	0.827396	0.999626	6197.37	6462.71	4818.78	7369.81
802	YEL046C	28124.5	-0.0284813	0.121021	-0.235342	0.813944	0.999626	28200.8	28700.4	27360.3	28236.5
803	YEL047C	6520.09	-0.0646536	0.133058	-0.485907	0.627033	0.999626	7008.31	6390.65	6034.05	6647.34
804	YEL050C	3145.72	-0.235889	0.140349	-1.68073	0.0928159	0.999626	3741.86	3204.21	2936.8	2700
805	YEL051W	16406.3	0.198166	0.160637	1.23363	0.217342	0.999626	14996.2	14435.8	21643.5	14549.7
806	YEL052W	4660.52	-0.0165887	0.133022	-0.124706	0.900756	0.999626	4532.91	4854.05	4378.45	4876.67
807	YEL053C	4858.51	-0.0549143	0.148386	-0.370076	0.711326	0.999626	4939.21	5025.3	4135.89	5333.62
808	YEL054C	74359.1	0.216553	0.152575	1.41932	0.155806	0.999626	63238.4	70052	93787.1	70359
809	YEL055C	22943.6	0.0476085	0.143614	0.331504	0.740264	0.999626	20524.7	24376.9	21765.4	25107.4
810	YEL056W	4143.8	-0.0131648	0.132776	-0.0991506	0.921019	0.999626	4192.38	4140.96	3868.46	4373.41
811	YEL058W	8028.46	0.0930772	0.145166	0.641176	0.521408	0.999626	7484.82	7892.62	9307.94	7428.47
812	YEL060C	4993.43	-0.375911	0.139043	-2.70356	0.00686004	0.999626	6227.22	5394.95	3964.24	4387.31
813	YEL061C	5715.89	-0.0152469	0.12723	-0.119837	0.904612	0.999626	5612.51	5891.86	5492.96	5866.21
814	YEL063C	9078.29	-0.0826878	0.163417	-0.505992	0.612862	0.999626	9310.7	9659.43	6791.57	10551.5
815	YEL065W	11172.1	-0.261782	0.138034	-1.8965	0.0578942	0.999626	11704.8	13189.3	10544.4	9250.08
816	YEL071W	14389	0.185124	0.158605	1.1672	0.24313	0.999626	15335.6	10735.6	16519.9	14965
817	YER001W	8182.49	-0.0591212	0.124032	-0.47666	0.633604	0.999626	8316.22	8446.62	7766.77	8200.34
818	YER002W	4376.12	0.0902673	0.154365	0.584767	0.558705	0.999626	3554.46	4813.81	4718.03	4418.18
819	YER003C	14627.6	0.0968506	0.124379	0.778672	0.436173	0.999626	14505.3	13582.4	15400.5	15022.1
820	YER004W	2893.03	-0.0503768	0.131851	-0.382074	0.702406	0.999626	2907.69	3003.02	2969.14	2692.28
821	YER005W	4622.15	0.0495278	0.133365	0.371372	0.710361	0.999626	4267.01	4781.99	4573.74	4865.87
822	YER006W	15760.3	0.075438	0.149823	0.503515	0.614603	0.999626	13837.5	16564.8	14621.8	18017
823	YER007C-A	5985.33	0.190194	0.139794	1.36054	0.17366	0.999626	5683.27	5284.52	7037.86	5935.68
824	YER008C	10816.8	-0.0500203	0.133937	-0.373462	0.708805	0.999626	10703.7	11393.5	9885.1	11284.7
825	YER009W	15641.1	0.162098	0.153364	1.05695	0.290534	0.999626	14814.3	14019.4	19421.9	14308.9
826	YER011W	4092.26	-0.0614606	0.166669	-0.368758	0.712308	0.999626	3296.31	5322.89	2329.78	5420.07
827	YER012W	10396.3	-0.134403	0.134116	-1.00214	0.316275	0.999626	11473.8	10515.7	9217.14	10378.6
828	YER013W	3803.41	-0.0338578	0.141467	-0.239334	0.810847	0.999626	3674.97	4046.44	3436.83	4055.4
829	YER014W	3159.88	-0.188057	0.13673	-1.37539	0.169011	0.999626	3584.86	3249.13	2742.75	3062.78
830	YER016W	3876.71	-0.0209474	0.145104	-0.144362	0.885215	0.999626	3995.04	3833.08	4257.79	3420.93
831	YER017C	6301.8	-0.0847919	0.139566	-0.60754	0.543493	0.999626	6518.54	6555.35	5509.14	6624.18
832	YER019C-A	11280.2	0.11924	0.151083	0.789237	0.429973	0.999626	10929.8	10354.7	13584.4	10252
833	YER021W	18947.8	0.00459362	0.132881	0.0345695	0.972423	0.999626	18614.8	19207.5	20297.6	17671.2
834	YER022W	5110.17	0.150824	0.147539	1.02226	0.306656	0.999626	4485.92	5023.43	6063.9	4867.41
835	YER023W	12353.7	0.132762	0.141542	0.937966	0.348262	0.999626	11989	11257.8	14356.8	11811.1
836	YER025W	36883	0.0352573	0.130906	0.269333	0.787673	0.999626	35410.8	37254.6	35201.7	39664.8
837	YER026C	8063.25	0.0299208	0.154075	0.194196	0.846022	0.999626	8648.45	7243.17	9237.04	7124.36
838	YER027C	5042	-0.0855882	0.125339	-0.682856	0.494698	0.999626	5325.06	5115.14	4767.78	4960.03
839	YER030W	5110.02	0.0528209	0.157571	0.33522	0.737459	0.999626	5320.08	4628.52	6082.56	4408.92
840	YER031C	4169.78	0.14712	0.147323	0.998621	0.317978	0.999626	3434.5	4340.29	4584.93	4319.38
841	YER032W	3844.86	-0.127193	0.165322	-0.769364	0.441677	0.999626	3751.26	4486.27	2802.46	4339.45
842	YER036C	47581.6	-0.0270004	0.147073	-0.183586	0.854339	0.999626	46001.8	50346.6	41438.5	52539.6
843	YER040W	4319.64	-0.105958	0.152658	-0.694089	0.487626	0.999626	4356.56	4722.1	3523.91	4675.99
844	YER043C	57099.2	0.0443043	0.145285	0.304947	0.760406	0.999626	52931.1	58959.8	52062.5	64443.4
845	YER048C	9539.38	0.0897649	0.13741	0.653265	0.513585	0.999626	9023.8	9309.44	10747.1	9077.19
846	YER048W-A	4749.89	-0.0405859	0.164169	-0.247221	0.804738	0.999626	5158.67	4553.65	5634.77	3652.49
847	YER049W	16509	0.0323418	0.139691	0.231524	0.816908	0.999626	14865.2	17682.1	16059.7	17428.8
848	YER050C	3143.19	-0.00208662	0.164918	-0.0126524	0.989905	0.999626	3567.73	2726.02	3717.95	2561.06
849	YER052C	14091.2	0.0516594	0.142525	0.362459	0.717009	0.999626	14487.6	13040.5	13084.4	15752.3
850	YER055C	26375.7	0.139301	0.130527	1.06722	0.285871	0.999626	23947.6	25704.8	29375.4	26475.1
851	YER056C	18913.5	0.0616456	0.131591	0.468464	0.639453	0.999626	17330.1	19508.8	19976.7	18838.2
852	YER056C-A	54840	-0.0670341	0.135514	-0.494667	0.620835	0.999626	60962	51892.6	52409.6	54095.7
853	YER057C	4087.72	0.0280851	0.136803	0.205296	0.837341	0.999626	4194.04	3881.74	4415.77	3859.35
854	YER063W	4118.42	0.142425	0.128008	1.11263	0.265868	0.999626	3978.45	3768.51	4489.16	4237.56
855	YER064C	6182.9	-0.0773621	0.164986	-0.468902	0.639139	0.999626	6425.12	6473	4550.11	7283.36
856	YER068W	5730.34	-0.0559567	0.165059	-0.339011	0.734601	0.999626	5623.01	6195.06	4293.87	6809.43
857	YER069W	3767.78	-0.0611893	0.136592	-0.447972	0.654173	0.999626	3630.75	4105.4	3506.49	3828.47
858	YER070W	31823.8	-0.110548	0.151895	-0.727792	0.466741	0.999626	31934.9	35073.2	25917.4	34369.8
859	YER072W	6028.3	0.120742	0.122631	0.984595	0.324823	0.999626	5730.26	5730.9	6379.85	6272.21
860	YER073W	10262.4	0.148077	0.121638	1.21736	0.223468	0.999626	9682.73	9603.29	10752.1	11011.5
861	YER074W	40447.4	0.20059	0.153499	1.30678	0.191288	0.999626	34050.4	39007.4	50598.5	38133.4
862	YER074W-A	4099.27	0.163538	0.169659	0.963924	0.335084	0.999626	3991.72	3340.84	5873.59	3190.91
863	YER075C	4479.87	-0.0425672	0.149717	-0.284317	0.776167	0.999626	4165.3	4973.83	3959.26	4821.1
864	YER077C	2964.45	-0.00994384	0.133402	-0.0745406	0.94058	0.999626	2987.3	2967.45	3125.87	2777.19
865	YER078C	2673.02	0.0678871	0.139382	0.487059	0.626217	0.999626	2418.47	2768.13	2623.34	2882.16
866	YER080W	12327.4	-0.0190236	0.124272	-0.153081	0.878335	0.999626	12711.5	12136.5	12527.1	11934.6
867	YER082C	10143.7	-0.0498937	0.141812	-0.351831	0.724965	0.999626	9734.14	11005.1	9100.21	10735.2
868	YER083C	4662.62	-0.0699509	0.156148	-0.447977	0.65417	0.999626	4652.86	4995.36	3775.17	5227.1
869	YER086W	17908.1	0.0576797	0.155108	0.371869	0.70999	0.999626	15516.9	19284.2	16153	20678.4
870	YER087C-B	7941.5	-0.129107	0.142454	-0.906302	0.364776	0.999626	8758.46	8041.42	6770.43	8195.71
871	YER088C	7596.39	-0.130509	0.169879	-0.768246	0.442341	0.999626	7364.31	9138.19	4827.49	9055.57
872	YER089C	7030.2	-0.0616952	0.14909	-0.413812	0.679012	0.999626	7466.03	6998.93	5955.69	7700.17
873	YER090W	13862	0.055353	0.131838	0.419857	0.67459	0.999626	13412.4	13659.1	13258.5	15117.8
874	YER091C	33255.9	-0.122087	0.132587	-0.920811	0.357149	0.999626	36422.4	33546	29708.8	33346.3
875	YER093C	6122.91	-0.0733362	0.140537	-0.521829	0.601789	0.999626	6098.42	6545.06	5398.43	6449.74
876	YER094C	10581.8	-0.0379334	0.154708	-0.245194	0.806306	0.999626	10882.8	10674.8	12045.7	8723.67
877	YER099C	3661.74	0.0619302	0.130273	0.475389	0.634509	0.999626	3508.58	3624.39	3929.41	3584.56
878	YER100W	5105.44	-0.0181891	0.12451	-0.146086	0.883854	0.999626	5079.62	5207.78	4970.54	5163.81
879	YER102W	29655.1	0.148851	0.152775	0.974316	0.3299	0.999626	29058.1	26008	36282.7	27271.7
880	YER105C	16174	-0.0292477	0.145186	-0.20145	0.840347	0.999626	15472.1	17306.9	14310.8	17606.3
881	YER107C	4157.62	0.252625	0.147915	1.70791	0.0876536	0.999626	3449.43	3896.71	5140.95	4143.4
882	YER109C	3860.33	-0.046169	0.133026	-0.347069	0.72854	0.999626	3898.85	3973.45	3553.76	4015.27
883	YER110C	56786.1	0.017579	0.157221	0.111811	0.910974	0.999626	50980.8	61589.4	48727.7	65846.6
884	YER111C	7751.01	-0.162623	0.164597	-0.988006	0.32315	0.999626	8473.22	8420.42	5446.94	8663.46
885	YER112W	6368.94	-0.108318	0.138201	-0.783773	0.433173	0.999626	6861.82	6478.62	5571.33	6563.98
886	YER113C	6504.92	0.036576	0.125163	0.292228	0.770113	0.999626	6342.75	6470.19	6403.48	6803.26
887	YER114C	6848.49	-0.11972	0.15269	-0.784067	0.433001	0.999626	6863.48	7621.24	5556.4	7352.83
888	YER117W	72371.5	0.109968	0.168116	0.654117	0.513036	0.999626	64311.4	70859.6	98053.6	56261.6
889	YER118C	5765.23	-0.0663573	0.145288	-0.456729	0.647866	0.999626	6065.8	5812.32	4963.07	6219.72
890	YER120W	14288.9	-0.112811	0.152164	-0.741377	0.458465	0.999626	15162	14958	11519.6	15516.1
891	YER122C	17061.7	-0.0783231	0.121163	-0.646426	0.518004	0.999626	17871.8	17339.6	16485.1	16550.4
892	YER123W	5981.88	0.0153108	0.128777	0.118894	0.90536	0.999626	5763.98	6123.01	5791.5	6249.06
893	YER124C	19262.3	0.0249955	0.137815	0.181371	0.856077	0.999626	19521.9	18582.4	21140.9	17803.9
894	YER125W	17038	0.0184405	0.143585	0.128429	0.897809	0.999626	16548.4	17243.2	15305.9	19054.4
895	YER126C	9980.94	-0.000590847	0.12452	-0.004745	0.996214	0.999626	9663.93	10303.3	9897.54	10059
896	YER127W	6182	-0.0146195	0.135114	-0.108201	0.913836	0.999626	5810.41	6632.09	5934.54	6350.94
897	YER129W	8515.38	-0.0711886	0.149503	-0.476168	0.633955	0.999626	8541.21	9057.71	7152.3	9310.29
898	YER130C	2697.26	0.150072	0.139899	1.07272	0.283397	0.999626	2485.36	2552.89	3117.16	2633.62
899	YER131W	61664	0.139842	0.125831	1.11135	0.266417	0.999626	56320.8	59869.4	67445.5	63020.1
900	YER132C	8599.49	-0.0686517	0.157692	-0.435353	0.663306	0.999626	8673.88	9119.47	6851.28	9753.34
901	YER133W	16528.9	0.152003	0.154575	0.983364	0.325428	0.999626	15374.8	15230.3	20601.1	14909.4
902	YER136W	15988.7	-0.0789918	0.129383	-0.610529	0.541512	0.999626	17443.4	15594.3	15289.7	15627.3
903	YER141W	4055.38	-0.130198	0.128651	-1.01203	0.311524	0.999626	4446.67	4105.4	3783.88	3885.59
904	YER144C	2902.85	-0.0763521	0.164966	-0.462834	0.643483	0.999626	2730.25	3322.13	2209.13	3349.91
905	YER145C	13729.3	-0.292871	0.148204	-1.97613	0.0481396	0.999626	13613.6	17563.3	11555.6	12184.7
906	YER146W	5541.32	0.164036	0.165546	0.990879	0.321744	0.999626	4592.61	5468.88	7386.15	4717.67
907	YER148W	8352.55	0.0130697	0.132645	0.0985317	0.92151	0.999626	7754.58	8858.38	8357.62	8439.62
908	YER149C	3118.36	0.0678485	0.146371	0.463537	0.64298	0.999626	2971.26	3072.27	3578.64	2851.29
909	YER151C	12205.9	-0.0668779	0.148032	-0.451778	0.651429	0.999626	11958.6	13210.8	10421.2	13232.9
910	YER152C	3600.25	-0.0600991	0.130924	-0.459038	0.646207	0.999626	3847.99	3534.56	3410.71	3607.72
911	YER154W	5161.49	-0.146841	0.166761	-0.880551	0.378561	0.999626	5421.8	5776.76	3548.78	5898.63
912	YER155C	33315.6	-0.0644396	0.155314	-0.4149	0.678215	0.999626	31724.3	37020.7	27535.7	36981.8
913	YER156C	7117.24	0.168213	0.136196	1.23508	0.2168	0.999626	6138.22	7060.69	7347.59	7922.47
914	YER157W	5004.6	0.0277441	0.128168	0.216467	0.828624	0.999626	5008.31	4883.99	4851.12	5274.96
915	YER159C	2825.74	0.0643743	0.147873	0.435335	0.663319	0.999626	2615.82	2868.26	3231.59	2587.31
916	YER161C	3726.67	0.00850642	0.12435	0.0684073	0.945461	0.999626	3718.64	3708.62	3759	3720.41
917	YER164W	13652.1	-0.0548951	0.161208	-0.340522	0.733463	0.999626	13361.6	14729.7	10673.7	15843.4
918	YER165W	71520.2	-0.00966112	0.152142	-0.0635007	0.949368	0.999626	70090.9	73610.8	60700	81679.2
919	YER166W	14890.5	-0.000353659	0.130793	-0.00270396	0.997843	0.999626	14849.1	14935.5	13960	15817.1
920	YER167W	7344.64	-0.0581914	0.141287	-0.411865	0.680438	0.999626	7474.87	7594.1	6445.78	7863.81
921	YER168C	4245.67	-0.0751696	0.126493	-0.594258	0.55234	0.999626	4364.3	4391.76	3982.9	4243.74
922	YER169W	3771.7	-0.125608	0.126764	-0.990886	0.321741	0.999626	3953.02	3983.74	3466.69	3683.36
923	YER171W	5065.94	0.0693577	0.123528	0.561474	0.574475	0.999626	4880.06	4963.54	5264.09	5156.09
924	YER172C	11068	0.0127385	0.153257	0.0831185	0.933757	0.999626	9882.84	12116.9	9858.98	12413.2
925	YER173W	2740.73	0.0407205	0.126454	0.32202	0.747438	0.999626	2688.23	2700.75	2826.09	2747.86
926	YER174C	3379.2	0.196317	0.150993	1.30017	0.193542	0.999626	3147.61	2983.36	4185.65	3200.17
927	YER176W	7197.4	-0.0156199	0.152139	-0.102669	0.918226	0.999626	6334.46	8168.69	6624.89	7661.58
928	YER177W	56597.6	-0.0588433	0.151479	-0.388458	0.697677	0.999626	65540.3	50827.6	59060.6	50961.9
929	YER178W	32595.1	-0.0118669	0.121754	-0.0974665	0.922356	0.999626	33440.7	32064.6	32053.5	32821.4
930	YER186C	2757.94	0.163734	0.161499	1.01384	0.31066	0.999626	2457.72	2583.77	3577.39	2412.86
931	YFL001W	3719.61	0.0345842	0.132361	0.261287	0.793872	0.999626	3528.48	3801.26	3606	3942.71
932	YFL002C	5001.65	-0.0800475	0.144616	-0.553517	0.57991	0.999626	4990.07	5376.23	4317.5	5322.81
933	YFL004W	15165.8	0.063489	0.121543	0.522359	0.601421	0.999626	14918.8	14627.7	15786.1	15330.9
934	YFL005W	14573.5	0.1597	0.170063	0.939064	0.347698	0.999626	13377	12563.3	21734.3	10619.4
935	YFL007W	21241.8	-0.0427853	0.142008	-0.301289	0.763194	0.999626	19835.9	23460.8	19510.2	22160.4
936	YFL008W	9308.28	-0.0450213	0.131269	-0.34297	0.731621	0.999626	9029.88	9942.05	8771.83	9489.36
937	YFL009W	5789.88	-0.0627578	0.132031	-0.475328	0.634553	0.999626	5928.71	5959.24	5286.48	5985.08
938	YFL010C	6912.9	-0.0849109	0.135363	-0.627281	0.530475	0.999626	7309.03	7022.32	6169.63	7150.6
939	YFL013C	3944.08	0.00277172	0.135194	0.0205018	0.983643	0.999626	3740.75	4138.15	3754.02	4143.4
940	YFL016C	3817.21	-0.290919	0.130221	-2.23404	0.0254808	0.999626	4284.15	4283.2	3515.2	3186.28
941	YFL017C	2847.35	0.071222	0.167996	0.42395	0.671602	0.999626	2841.36	2610.91	3746.56	2190.57
942	YFL018C	17049.8	-0.000935353	0.13038	-0.00717402	0.994276	0.999626	18095.7	16016.4	17112	16975
943	YFL022C	22024.9	-0.129668	0.160276	-0.809033	0.418496	0.999626	23347.8	23663.8	16547.3	24540.8
944	YFL023W	3661.34	0.000466942	0.142628	0.00327385	0.997388	0.999626	3310.68	4011.82	3755.27	3567.58
945	YFL024C	4829.36	-0.110898	0.132715	-0.835606	0.403377	0.999626	5086.25	5028.11	4312.52	4890.57
946	YFL025C	4996.12	-0.0709518	0.148119	-0.479019	0.631925	0.999626	5101.73	5219.01	4226.7	5437.05
947	YFL026W	40094.5	0.114529	0.138177	0.828857	0.407185	0.999626	35679.5	40491.6	39316.5	44890.4
948	YFL028C	3110.76	0.164478	0.157213	1.04621	0.295466	0.999626	2619.69	3090.98	3861	2871.35
949	YFL031W	84967	0.149347	0.169426	0.881488	0.378054	0.999626	80292.7	73495.7	121119	64960.5
950	YFL033C	4206.26	-0.12813	0.154836	-0.827524	0.40794	0.999626	4454.96	4484.4	3322.4	4563.29
951	YFL034C-A	8640.24	0.014315	0.153611	0.0931903	0.925752	0.999626	8947.51	8213.61	9988.34	7411.49
952	YFL034W	4821.14	-0.089714	0.128412	-0.698641	0.484776	0.999626	4930.92	5073.03	4445.62	4834.99
953	YFL036W	9118.01	-0.121867	0.138599	-0.879273	0.379253	0.999626	9870.68	9338.45	7892.41	9370.5
954	YFL037W	24229.6	-0.00580222	0.130715	-0.0443882	0.964595	0.999626	23852.5	24725	22700.8	25640
955	YFL038C	17401.2	-0.102947	0.133959	-0.768495	0.442193	0.999626	19418	16919.5	17112	16155.2
956	YFL039C	111810	0.0973634	0.124934	0.779318	0.435793	0.999626	103367	111267	113876	118731
957	YFL041W	5075.54	0.0771521	0.127463	0.60529	0.544987	0.999626	4914.89	4910.2	5450.67	5026.41
958	YFL045C	26994.3	0.0613844	0.125404	0.489493	0.624493	0.999626	25595.4	27022.5	26777	28582.3
959	YFL047W	5760.61	-0.0488383	0.130314	-0.374775	0.707828	0.999626	5958.01	5801.09	5942	5341.34
960	YFL048C	9121.45	0.0607023	0.145671	0.416709	0.676891	0.999626	9168.08	8569.22	10432.4	8316.12
961	YFL049W	3029.54	-0.00236592	0.144193	-0.016408	0.986909	0.999626	2805.43	3260.36	2807.43	3244.94
962	YFR001W	4732.85	-0.165678	0.139299	-1.18937	0.234295	0.999626	5024.34	5131.98	4775.25	3999.83
963	YFR002W	11517.2	0.120475	0.124298	0.96924	0.332426	0.999626	10640.2	11252.2	11872.8	12303.6
964	YFR004W	6816.2	-0.0589965	0.135875	-0.434198	0.664145	0.999626	6976.8	7004.54	7161	6122.47
965	YFR005C	3595.82	0.143266	0.14069	1.01831	0.308529	0.999626	3273.64	3462.5	4158.28	3488.85
966	YFR006W	11200.7	0.00987621	0.149869	0.0658989	0.947458	0.999626	11310.7	10987.3	12782.1	9722.47
967	YFR009W	19340.6	0.0527858	0.127013	0.415593	0.677708	0.999626	18034.9	19797.1	19518.9	20011.5
968	YFR010W	9980.39	-0.114048	0.134315	-0.849108	0.395821	0.999626	10230	10707.5	8821.58	10162.4
969	YFR013W	7081.58	-0.0379802	0.1529	-0.248399	0.803826	0.999626	7352.15	7069.11	5920.86	7984.22
970	YFR016C	5408.93	-0.0510542	0.129476	-0.394315	0.693348	0.999626	5421.8	5627.96	5043.92	5542.02
971	YFR019W	7496.64	-0.114412	0.151546	-0.754963	0.450271	0.999626	7908.26	7901.05	6072.61	8104.63
972	YFR024C-A	7593.32	-0.061777	0.138653	-0.44555	0.655923	0.999626	8072.99	7525.79	7994.4	6780.1
973	YFR025C	3282.35	0.0713284	0.13986	0.509997	0.610053	0.999626	3307.36	3050.74	3648.29	3122.98
974	YFR028C	7638.65	-0.0670151	0.142803	-0.469284	0.638867	0.999626	7836.95	7899.18	6627.38	8191.08
975	YFR030W	4371.04	-0.11679	0.150513	-0.775944	0.437782	0.999626	4430.64	4793.22	3593.56	4666.72
976	YFR031C	5434.34	-0.0248566	0.125419	-0.198189	0.842897	0.999626	5346.62	5634.51	5458.14	5298.11
977	YFR031C-A	54622.8	-0.0633787	0.12139	-0.522107	0.601596	0.999626	56585.6	55481.4	52092.4	54331.9
978	YFR032C-A	21770.7	0.155319	0.168228	0.923268	0.355868	0.999626	22205.2	17259.2	29711.3	17907.4
979	YFR033C	6804.7	-0.0402309	0.145513	-0.276477	0.782181	0.999626	7688.8	6169.8	6925.91	6434.3
980	YFR037C	9928.98	0.0462135	0.124333	0.371691	0.710123	0.999626	9442.82	10037.5	10020.7	10214.9
981	YFR038W	6125.32	-0.10655	0.124141	-0.858293	0.390731	0.999626	6425.67	6361.64	5718.11	5995.88
982	YFR039C	3558.53	0.120017	0.138731	0.865106	0.386981	0.999626	3257.61	3485.89	4032.65	3457.98
983	YFR040W	10703.1	0.0636326	0.139636	0.455702	0.648605	0.999626	10844.1	9959.83	10075.4	11933.1
984	YFR041C	2948.3	-0.0681072	0.150118	-0.453691	0.650051	0.999626	3395.81	2688.58	2689.26	3019.55
985	YFR044C	20742.7	-0.00921149	0.123563	-0.0745492	0.940573	0.999626	20731.4	20910.7	19992.8	21336
986	YFR047C	3106.17	0.031131	0.146761	0.212121	0.832013	0.999626	3362.09	2760.64	3341.06	2960.89
987	YFR048W	3174.1	-0.0520922	0.13686	-0.380623	0.703483	0.999626	3212.28	3279.08	2872.11	3332.93
988	YFR050C	9889.02	-0.136323	0.123346	-1.10521	0.269071	0.999626	10231.1	10653.3	9489.54	9182.16
989	YFR051C	8134.32	-0.0750596	0.158766	-0.472768	0.636379	0.999626	7909.92	8980.97	6478.12	9168.27
990	YFR052W	6309.31	-0.0439842	0.122683	-0.35852	0.719954	0.999626	6351.6	6494.52	6200.73	6190.39
991	YFR055W	4960.81	0.257506	0.143651	1.79257	0.073041	0.999626	4849.1	3922.92	5592.47	5478.73
992	YGL001C	6234.83	0.088655	0.148268	0.597938	0.549882	0.999626	5901.07	6055.63	7314	5668.61
993	YGL006W	5368.27	-0.173624	0.14	-1.24017	0.214913	0.999626	6218.92	5338.8	4700.61	5214.75
994	YGL008C	279918	0.0290813	0.149637	0.194346	0.845905	0.999626	258117	294069	249157	318328
995	YGL009C	14552.9	0.0984925	0.121165	0.81288	0.416287	0.999626	13945.9	13993.2	15337	14935.7
996	YGL011C	8354.98	-0.158564	0.13991	-1.13332	0.257079	0.999626	9630.21	8247.3	7351.32	8191.08
997	YGL012W	24860.7	0.0651005	0.123254	0.528181	0.597374	0.999626	23462.2	24931.9	25766.9	25281.8
998	YGL013C	8656.1	-0.127888	0.149584	-0.854958	0.392575	0.999626	8902.18	9447.94	7068.96	9205.32
999	YGL014W	9672.18	-0.122428	0.168495	-0.726596	0.467474	0.999626	9640.16	11597.5	5145.92	12305.1
1000	YGL016W	14235.2	-0.0534394	0.143046	-0.373581	0.708716	0.999626	13363.2	15791.8	12928.9	14856.9
1001	YGL019W	6095.47	0.236062	0.143211	1.64835	0.0992801	0.999626	5267.57	5633.58	7418.49	6062.26
1002	YGL020C	3204.2	0.121374	0.126209	0.961692	0.336205	0.999626	3012.17	3074.14	3426.88	3303.6
1003	YGL021W	6449.43	-0.166523	0.143443	-1.1609	0.245682	0.999626	7322.85	6541.31	5422.06	6511.49
1004	YGL022W	28129.5	-0.13271	0.158066	-0.839586	0.401141	0.999626	30655.7	29377	21536.5	30948.9
1005	YGL023C	4599.5	-0.0570838	0.140386	-0.406619	0.684288	0.999626	4627.43	4803.51	4074.94	4892.11
1006	YGL026C	21559.4	-0.00919734	0.135054	-0.0681011	0.945705	0.999626	21343.3	21945.7	19800	23148.4
1007	YGL027C	11567.6	0.0717519	0.122608	0.585212	0.558405	0.999626	10994.5	11461.8	12024.6	11789.5
1008	YGL028C	15300.4	-0.0878126	0.156989	-0.559355	0.575919	0.999626	14162	17783.2	12695	16561.2
1009	YGL030W	30600.4	0.147152	0.150058	0.980633	0.326774	0.999626	27701	29262.8	37179.5	28258.1
1010	YGL031C	85416.1	0.0980355	0.151929	0.645273	0.51875	0.999626	82998	79831.2	102571	76263.8
1011	YGL032C	4218.56	0.0787211	0.147799	0.532622	0.594296	0.999626	4207.86	3920.11	3857.27	4889.02
1012	YGL035C	3731.49	-0.131359	0.154001	-0.852976	0.393673	0.999626	3828.65	4110.08	2976.6	4010.63
1013	YGL036W	5313.64	0.00477459	0.137054	0.0348374	0.972209	0.999626	5046.45	5558.71	4979.24	5670.15
1014	YGL037C	3610.75	-0.190742	0.169964	-1.12225	0.261758	0.999626	5104.49	3100.34	3964.24	2273.93
1015	YGL038C	7054.28	-0.141316	0.128728	-1.09779	0.272296	0.999626	7692.67	7249.72	6371.14	6903.6
1016	YGL039W	4382.19	-0.102385	0.127143	-0.805273	0.420662	0.999626	4421.24	4717.42	4259.04	4131.05
1017	YGL040C	6516	0.0469644	0.141855	0.331073	0.740589	0.999626	6478.18	6281.16	7316.49	5988.16
1018	YGL043W	5630.04	0.13855	0.140829	0.983812	0.325208	0.999626	4933.13	5636.39	6388.56	5562.09
1019	YGL048C	11288.2	-0.0831556	0.126022	-0.659848	0.509351	0.999626	11750.2	11605	11346.7	10451.1
1020	YGL049C	11579.9	-0.0983448	0.147417	-0.667119	0.504696	0.999626	12786.7	11424.4	9807.98	12300.5
1021	YGL054C	6733.1	0.169315	0.147238	1.14995	0.250166	0.999626	5584.32	6832.35	7774.24	6741.51
1022	YGL055W	26928.4	-0.436571	0.154499	-2.82572	0.0047174	0.999626	28257.7	36926.1	19339.8	23190
1023	YGL056C	5058.51	-0.170461	0.164039	-1.03915	0.298736	0.999626	5395.82	5663.52	3578.64	5596.05
1024	YGL058W	4390.5	0.0513762	0.145607	0.352841	0.724208	0.999626	4612.51	3962.22	4874.76	4112.52
1025	YGL060W	3844.09	-0.0520011	0.135361	-0.384166	0.700856	0.999626	3821.46	4038.96	3511.47	4004.46
1026	YGL062W	19249.8	0.0468754	0.161921	0.289495	0.772203	0.999626	22194.7	15345.4	17791.2	21667.9
1027	YGL065C	3882.3	0.0417006	0.145977	0.285665	0.775135	0.999626	3666.68	3949.12	3527.64	4385.76
1028	YGL066W	3001.1	0.013449	0.159393	0.0843762	0.932757	0.999626	2824.22	3135.9	2495.22	3549.06
1029	YGL067W	4082.31	0.0986776	0.124087	0.795226	0.426482	0.999626	3923.17	3909.82	4209.28	4286.96
1030	YGL068W	6192.51	0.0467213	0.168798	0.276787	0.781944	0.999626	6412.4	5615.8	8139.94	4601.89
1031	YGL070C	2909.46	0.0658988	0.143192	0.460214	0.645363	0.999626	2890	2756.9	3286.33	2704.63
1032	YGL071W	5598.93	-0.119546	0.160066	-0.746853	0.455152	0.999626	5479.84	6410.3	4339.89	6165.69
1033	YGL073W	4514.66	-0.119676	0.149611	-0.79991	0.423763	0.999626	4741.31	4794.16	3700.54	4822.64
1034	YGL076C	43076.2	0.21796	0.146079	1.49207	0.13568	0.999626	37449	40124.7	52915.8	41815.3
1035	YGL077C	9378.21	0.0238219	0.155986	0.152718	0.878621	0.999626	8428.99	10105.8	8154.86	10823.2
1036	YGL078C	17019.5	-0.00913983	0.147138	-0.0621174	0.950469	0.999626	16572.7	17609.1	14881.8	19014.2
1037	YGL080W	3348.9	-0.0149629	0.149373	-0.100171	0.920208	0.999626	3590.39	3154.62	3694.32	2956.26
1038	YGL082W	5132.06	0.0898947	0.142517	0.630766	0.528194	0.999626	4955.24	4896.16	5883.54	4793.31
1039	YGL083W	3253.3	-0.0300777	0.160822	-0.187025	0.851641	0.999626	3001.11	3607.55	2659.41	3745.11
1040	YGL084C	6683.42	-0.0608335	0.126156	-0.482209	0.629657	0.999626	6952.48	6750.94	6290.29	6739.96
1041	YGL086W	6091.51	0.168979	0.124959	1.35228	0.176285	0.999626	5538.44	5796.41	6638.58	6392.62
1042	YGL087C	2999.34	0.119231	0.160937	0.740857	0.45878	0.999626	2972.92	2652.09	3772.68	2599.66
1043	YGL092W	16322.1	-0.00887952	0.148666	-0.059728	0.952372	0.999626	15860.2	16918.5	14171.5	18338.1
1044	YGL093W	4113.06	-0.0962081	0.125639	-0.765752	0.443824	0.999626	4373.15	4180.26	3991.6	3907.2
1045	YGL094C	9501.77	-0.00526907	0.138669	-0.0379975	0.96969	0.999626	9024.9	10022.5	8781.78	10177.9
1046	YGL095C	4101.38	-0.0591909	0.125197	-0.472784	0.636367	0.999626	4290.23	4112.89	4016.48	3985.93
1047	YGL097W	9362.98	0.10685	0.144127	0.741357	0.458477	0.999626	8143.2	9679.09	10510.8	9118.87
1048	YGL099W	13982.6	-0.0973644	0.151334	-0.643374	0.519981	0.999626	14360.5	14899	11431.2	15239.8
1049	YGL100W	6479.92	-0.0139254	0.127378	-0.109323	0.912946	0.999626	6437.28	6597.46	6175.85	6709.09
1050	YGL101W	3609.08	0.0642229	0.144094	0.445703	0.655812	0.999626	3555.01	3454.08	4103.55	3323.67
1051	YGL103W	108781	0.187795	0.167194	1.12322	0.261345	0.999626	92325.3	101388	151677	89734.5
1052	YGL105W	40949.7	-0.0280326	0.145418	-0.192773	0.847137	0.999626	41085.8	41860.7	35614.7	45237.7
1053	YGL106W	9240.74	-0.0126903	0.150042	-0.0845782	0.932597	0.999626	10262.1	8329.65	10005.8	8365.52
1054	YGL107C	4984.33	0.0236231	0.128658	0.183612	0.854318	0.999626	4959.11	4910.2	4803.86	5264.15
1055	YGL110C	3150.21	0.0120903	0.126597	0.0955025	0.923916	0.999626	3074.08	3194.86	3127.11	3204.8
1056	YGL111W	8549.87	-0.0732745	0.143915	-0.509152	0.610646	0.999626	8593.72	9071.75	7381.17	9152.83
1057	YGL112C	6684.43	0.0113532	0.133093	0.0853024	0.932021	0.999626	6318.43	6985.82	6417.17	7016.29
1058	YGL113W	3206.5	-0.0794271	0.141791	-0.560172	0.575362	0.999626	3267.01	3372.66	2802.46	3383.88
1059	YGL114W	2708.06	0.0178005	0.149899	0.11875	0.905473	0.999626	2401.89	2969.33	2532.54	2928.47
1060	YGL115W	6703.74	0.143487	0.139554	1.02818	0.303863	0.999626	6048.11	6513.24	7728.21	6525.38
1061	YGL116W	3696	0.0132273	0.137064	0.0965041	0.92312	0.999626	3607.53	3741.37	3436.83	3998.28
1062	YGL119W	3471.41	0.0791272	0.157405	0.502699	0.615176	0.999626	3297.96	3369.85	4222.97	2994.85
1063	YGL120C	18533.4	-0.00984255	0.158971	-0.0619141	0.950631	0.999626	16540.1	20713.2	15687.8	21192.4
1064	YGL122C	6787.04	-0.103044	0.162879	-0.632642	0.526968	0.999626	6590.4	7735.41	5148.41	7673.93
1065	YGL123W	159967	0.0261674	0.124423	0.210311	0.833425	0.999626	161719	154765	167151	156234
1066	YGL125W	3031.03	-0.19065	0.160629	-1.1869	0.235268	0.999626	3159.77	3502.74	2229.03	3232.59
1067	YGL126W	2982.42	-0.0122558	0.156601	-0.0782613	0.93762	0.999626	2763.97	3238.84	3392.05	2534.82
1068	YGL129C	3816.67	-0.0805463	0.129359	-0.622657	0.53351	0.999626	4104.49	3786.29	3618.44	3757.46
1069	YGL130W	4093.2	0.0201736	0.128251	0.157298	0.87501	0.999626	4086.25	4031.47	4293.87	3961.23
1070	YGL131C	4666.41	-0.00365589	0.13823	-0.0264479	0.9789	0.999626	4719.2	4627.58	4267.75	5051.11
1071	YGL133W	4434.96	-0.138073	0.150991	-0.914444	0.360484	0.999626	4158.11	5292.94	3865.97	4422.81
1072	YGL135W	38476.1	0.216509	0.165242	1.31026	0.190109	0.999626	33264.3	34392	53306.4	32941.8
1073	YGL137W	32551.7	-0.00770928	0.131835	-0.0584769	0.953369	0.999626	32002.3	33313.9	30335.7	34555.1
1074	YGL139W	8650.38	-0.0434665	0.159326	-0.272815	0.784996	0.999626	8187.97	9498.48	7004.28	9910.8
1075	YGL140C	11095.5	0.0259347	0.140355	0.184779	0.853402	0.999626	10225.6	11710.7	10438.6	12007.2
1076	YGL141W	2885.03	-0.104605	0.13981	-0.748189	0.454346	0.999626	3087.35	2949.67	2979.09	2524.01
1077	YGL142C	4306.96	-0.0462277	0.151046	-0.30605	0.759566	0.999626	4050.87	4752.05	3736.61	4688.34
1078	YGL145W	4145.92	0.0669894	0.143923	0.465452	0.641608	0.999626	3684.92	4356.2	3991.6	4550.94
1079	YGL147C	82769.7	0.255117	0.169205	1.50774	0.13162	0.999626	62171.6	76973.2	122850	69083.9
1080	YGL148W	31488.9	0.000412818	0.12445	0.00331714	0.997353	0.999626	31734.8	31231.7	30308.3	32681
1081	YGL150C	11844.3	0.00665022	0.135962	0.0489124	0.960989	0.999626	10958.6	12662.5	11444.9	12311.3
1082	YGL151W	8712.21	-0.0218771	0.139635	-0.156673	0.875502	0.999626	8425.12	9167.2	7906.09	9350.43
1083	YGL155W	4788.44	0.12186	0.135138	0.901749	0.36719	0.999626	4562.2	4512.48	5404.65	4674.44
1084	YGL157W	5558.03	0.0250241	0.125678	0.199113	0.842175	0.999626	5475.42	5525.96	5795.23	5435.5
1085	YGL160W	4287.96	-0.133179	0.150242	-0.886434	0.375384	0.999626	5124.39	3988.42	3826.17	4212.86
1086	YGL161C	5332.39	0.0134556	0.136364	0.0986738	0.921397	0.999626	5437.27	5165.67	5760.4	4966.21
1087	YGL167C	23270.5	-0.0818252	0.138558	-0.59055	0.554822	0.999626	24843.6	23366.2	20484.2	24388
1088	YGL169W	3353.29	-0.052289	0.153288	-0.341115	0.733017	0.999626	3255.95	3619.71	2818.63	3718.87
1089	YGL171W	6233.43	0.0768256	0.147974	0.519183	0.603633	0.999626	5456.07	6566.58	5900.96	7010.12
1090	YGL172W	3917.78	0.00639915	0.152919	0.0418467	0.966621	0.999626	3347.72	4464.75	3818.71	4039.96
1091	YGL173C	37837	-0.0720569	0.149796	-0.481033	0.630493	0.999626	39081.9	39155.2	31508.7	41602.2
1092	YGL178W	5584.15	-0.103499	0.170018	-0.60875	0.54269	0.999626	5070.77	6879.14	3642.07	6744.6
1093	YGL181W	3396.79	0.0571716	0.12944	0.441685	0.658717	0.999626	3395.26	3235.1	3602.27	3354.54
1094	YGL186C	4121.32	-0.034882	0.137845	-0.253053	0.800227	0.999626	4001.67	4366.49	3777.66	4339.45
1095	YGL187C	2772.94	-0.0508483	0.13652	-0.372461	0.70955	0.999626	3013.83	2653.96	2794.99	2628.99
1096	YGL189C	126909	0.176489	0.161968	1.08965	0.275867	0.999626	115878	114213	167625	109922
1097	YGL190C	7844.94	-0.097226	0.150425	-0.646344	0.518057	0.999626	8141.54	8267.88	6451.99	8518.35
1098	YGL191W	4303.88	0.13754	0.154135	0.892334	0.372214	0.999626	4215.05	3817.17	5259.12	3924.18
1099	YGL194C	3145.72	0.0754936	0.129264	0.584025	0.559204	0.999626	2944.18	3148.07	3173.13	3317.5
1100	YGL195W	44533.9	-0.0699699	0.16513	-0.423725	0.671766	0.999626	40369.4	52182.7	34246.4	51337
1101	YGL196W	2799.93	-0.0986995	0.150824	-0.654404	0.512852	0.999626	3108.91	2753.15	2986.55	2351.11
1102	YGL197W	9037.35	-0.12891	0.155714	-0.827865	0.407747	0.999626	9386.98	9837.24	7077.67	9847.51
1103	YGL198W	2678.3	-0.0253352	0.128943	-0.196484	0.844231	0.999626	2642.35	2771.87	2711.65	2587.31
1104	YGL200C	17732.6	-0.0873545	0.122714	-0.711852	0.476557	0.999626	18850.8	17882.4	17205.3	16991.9
1105	YGL201C	6563.09	-0.0317355	0.1353	-0.234557	0.814553	0.999626	6473.21	6832.35	6015.39	6931.39
1106	YGL202W	32033.8	-0.0515236	0.156721	-0.328761	0.742336	0.999626	32367.7	33346.7	25834.1	36586.6
1107	YGL203C	8105.45	-0.104492	0.130201	-0.80254	0.422241	0.999626	8942.54	7981.53	7754.33	7743.39
1108	YGL206C	48495.3	-0.0143714	0.139136	-0.10329	0.917733	0.999626	47803.4	49800.1	43708.6	52669.3
1109	YGL207W	24587.5	-0.0981336	0.139396	-0.703991	0.481438	0.999626	24834.2	26465.7	21407.1	25643
1110	YGL213C	4199.86	0.0231057	0.141143	0.163704	0.869964	0.999626	3898.3	4415.15	3938.12	4547.86
1111	YGL215W	17646	-0.109601	0.164819	-0.664976	0.506066	0.999626	18237.8	19201.9	12754.7	20389.7
1112	YGL216W	4365.93	-0.0703551	0.146304	-0.480885	0.630599	0.999626	4482.6	4530.26	3731.63	4719.21
1113	YGL219C	3497.63	-0.0842963	0.151936	-0.554814	0.579022	0.999626	3585.42	3690.84	2885.8	3828.47
1114	YGL220W	3972.37	-0.0665124	0.148777	-0.447062	0.65483	0.999626	4375.36	3816.23	4261.53	3436.36
1115	YGL221C	7010.5	-0.119357	0.126527	-0.943331	0.345512	0.999626	7500.85	7215.1	6894.82	6431.22
1116	YGL223C	4174.94	-0.0075878	0.132234	-0.0573817	0.954241	0.999626	4429.53	3946.31	4117.24	4206.69
1117	YGL225W	13825.1	-0.100511	0.149848	-0.670754	0.502377	0.999626	14905.5	14050.3	11408.8	14935.7
1118	YGL226C-A	3237.65	0.111481	0.155689	0.716048	0.473962	0.999626	3346.06	2772.81	3858.51	2973.24
1119	YGL228W	11420.7	-0.0404215	0.125349	-0.322473	0.747094	0.999626	12044.3	11178.3	11134	11326.4
1120	YGL231C	5646.87	0.156721	0.137124	1.14291	0.253077	0.999626	5134.9	5390.27	6501.75	5560.55
1121	YGL232W	4142.45	0.144086	0.141285	1.01983	0.30781	0.999626	4050.32	3703.94	4780.22	4035.33
1122	YGL233W	7720.25	0.0731704	0.124505	0.587693	0.556739	0.999626	7267.02	7708.27	7899.87	8005.83
1123	YGL234W	30249.5	0.094675	0.153868	0.615301	0.538356	0.999626	27386.5	30329.6	26923.7	36358.1
1124	YGL236C	2791.36	-0.0942922	0.140514	-0.671054	0.502186	0.999626	3135.44	2679.23	2573.58	2777.19
1125	YGL238W	20219.5	-0.0477292	0.139398	-0.342395	0.732053	0.999626	19542.9	21746.4	18234	21354.5
1126	YGL241W	4336.43	0.02971	0.134567	0.220782	0.825262	0.999626	3991.72	4571.43	4443.13	4339.45
1127	YGL242C	3764.59	-0.0113342	0.169025	-0.0670562	0.946537	0.999626	4159.77	3423.19	4755.35	2720.07
1128	YGL244W	3123.93	-0.0602069	0.165464	-0.363867	0.715957	0.999626	2527.92	3933.21	3258.96	2775.64
1129	YGL245W	58418.1	0.0693914	0.122907	0.564584	0.572357	0.999626	55884.1	57630	58382.7	61775.8
1130	YGL246C	3580.35	0.154866	0.148364	1.04383	0.296566	0.999626	3114.99	3531.75	4249.09	3425.56
1131	YGL252C	4812.49	0.0640736	0.157923	0.405726	0.684944	0.999626	3995.59	5318.21	4454.33	5481.82
1132	YGL253W	116049	0.219871	0.120766	1.82064	0.0686611	0.999626	107606	103790	125287	127514
1133	YGL256W	3602.16	0.135652	0.129408	1.04825	0.294523	0.999626	3256.51	3538.3	3861	3752.83
1134	YGL257C	4527.71	0.162902	0.144993	1.12352	0.261216	0.999626	3737.44	4649.11	4968.05	4756.26
1135	YGR001C	5337.14	0.164047	0.130175	1.2602	0.207597	0.999626	4805.99	5131.98	5945.74	5464.84
1136	YGR003W	3700.3	-0.0365835	0.125481	-0.291546	0.770634	0.999626	3817.59	3694.58	3601.03	3687.99
1137	YGR005C	4961.87	0.108451	0.125137	0.86666	0.386128	0.999626	4674.42	4805.39	5302.65	5065.01
1138	YGR007W	5194.22	0.121421	0.139221	0.872145	0.383129	0.999626	4602	5233.05	5808.91	5132.93
1139	YGR009C	4512.19	0.0845943	0.142308	0.594445	0.552214	0.999626	3909.35	4774.5	4704.35	4660.55
1140	YGR012W	3011.75	0.0191795	0.131557	0.145789	0.884088	0.999626	2959.1	3016.12	3188.06	2883.7
1141	YGR013W	2907.76	-0.0300435	0.131357	-0.228716	0.81909	0.999626	2960.76	2928.15	2730.31	3011.83
1142	YGR014W	18094.9	-0.109824	0.16908	-0.649539	0.51599	0.999626	17852.5	20820.8	12056.9	21649.4
1143	YGR017W	7908.31	0.178973	0.151638	1.18027	0.237893	0.999626	8270.89	6196.94	8636.24	8529.16
1144	YGR020C	10994.1	0.145062	0.159452	0.909753	0.362953	0.999626	11262.1	9088.59	13651.6	9974.1
1145	YGR024C	3597.28	0.229283	0.158954	1.44244	0.149177	0.999626	3215.05	3140.58	4739.17	3294.34
1146	YGR026W	9895.79	-0.0220392	0.12513	-0.176131	0.860191	0.999626	10104	9867.18	9469.64	10142.4
1147	YGR027C	100608	0.120533	0.165537	0.728133	0.466532	0.999626	100258	87301.7	132209	82662.6
1148	YGR029W	3462.88	0.0957963	0.165677	0.57821	0.563122	0.999626	3361.54	3190.18	4504.08	2795.71
1149	YGR032W	4856.55	-0.0240287	0.133563	-0.179905	0.857227	0.999626	4850.76	4961.67	4491.64	5122.13
1150	YGR033C	5302.06	0.0629475	0.153692	0.409568	0.682123	0.999626	5299.63	4981.32	6279.1	4648.2
1151	YGR034W	69762.9	0.177898	0.168107	1.05824	0.289945	0.999626	63815.6	60819.3	98337.3	56079.4
1152	YGR037C	14061.8	-0.193857	0.155292	-1.24834	0.211907	0.999626	17872.9	12926.3	13124.2	12323.7
1153	YGR041W	3543.37	-0.108747	0.161171	-0.674726	0.49985	0.999626	3723.62	3766.64	2688.02	3995.2
1154	YGR044C	4248.56	-0.029012	0.166226	-0.174534	0.861446	0.999626	4967.95	3670.25	4982.97	3373.07
1155	YGR046W	2840.89	-0.102619	0.132255	-0.775915	0.437799	0.999626	3080.16	2848.61	2622.09	2812.69
1156	YGR047C	5270.24	0.0432107	0.132504	0.326109	0.744342	0.999626	4962.98	5384.65	5623.57	5109.78
1157	YGR054W	16396.6	-0.0805318	0.156408	-0.514882	0.606635	0.999626	16572.7	17533.3	13094.3	18385.9
1158	YGR055W	12093.1	0.0381867	0.161295	0.23675	0.812851	0.999626	10601.5	13098.5	10212.2	14460.2
1159	YGR056W	5030.9	-0.0337395	0.153949	-0.21916	0.826525	0.999626	4922.07	5304.17	4211.77	5685.59
1160	YGR060W	22278.4	-0.0105267	0.135291	-0.0778078	0.937981	0.999626	21436.8	23322.3	20665.8	23688.7
1161	YGR061C	43790.6	0.0954207	0.160158	0.595791	0.551315	0.999626	37100.2	46149.5	38499.3	53413.4
1162	YGR065C	3479.81	-0.0273841	0.124923	-0.219208	0.826488	0.999626	3487.02	3551.4	3424.4	3456.43
1163	YGR071C	3561.27	-0.093066	0.142812	-0.651668	0.514616	0.999626	3691	3728.27	3069.89	3755.92
1164	YGR077C	2937.4	-0.0281209	0.137863	-0.203978	0.838371	0.999626	2792.71	3154.62	2762.65	3039.62
1165	YGR078C	4857.24	-0.0403407	0.131563	-0.306628	0.759127	0.999626	5223.34	4656.59	4805.1	4743.91
1166	YGR079W	5728.99	-0.298446	0.13045	-2.28783	0.0221477	0.999626	6583.22	6310.17	4755.35	5267.24
1167	YGR081C	4009.19	0.0860494	0.145537	0.591256	0.554349	0.999626	3951.37	3752.6	4624.74	3708.06
1168	YGR082W	4429.44	0.0374734	0.148899	0.251671	0.801296	0.999626	4059.16	4644.43	4013.99	5000.17
1169	YGR083C	14193.3	-0.0816729	0.144466	-0.565344	0.57184	0.999626	14394.2	15043.2	12137.8	15198.1
1170	YGR084C	3766.15	-0.0185937	0.130199	-0.14281	0.88644	0.999626	3836.39	3755.41	3914.48	3558.32
1171	YGR085C	27785.7	0.130709	0.150675	0.867488	0.385675	0.999626	22763.5	29374.2	31383	27622.1
1172	YGR086C	28395.6	-0.263077	0.134528	-1.95556	0.0505172	0.999626	33427.4	29760.6	23896.1	26498.3
1173	YGR089W	7393.46	-0.048306	0.14757	-0.327343	0.743409	0.999626	7290.79	7826.18	6359.95	8096.91
1174	YGR090W	23162	-0.0295813	0.160375	-0.184451	0.853659	0.999626	21598.2	25438.1	18741.5	26870.3
1175	YGR092W	3368.24	0.0363203	0.130303	0.278737	0.780446	0.999626	3470.44	3162.1	3431.86	3408.58
1176	YGR093W	3639.06	0.0740369	0.128726	0.575153	0.565188	0.999626	3445.56	3607.55	3878.41	3624.7
1177	YGR094W	91469.9	0.123276	0.141814	0.869281	0.384693	0.999626	78662.5	94215.5	91148.9	101853
1178	YGR095C	3189.82	0.0606994	0.134683	0.450684	0.652217	0.999626	2904.93	3309.03	3266.42	3278.9
1179	YGR097W	5936.08	-0.0852807	0.149225	-0.571491	0.567667	0.999626	6166.96	6178.22	4949.39	6449.74
1180	YGR098C	7532.05	-0.0769925	0.144491	-0.532853	0.594136	0.999626	7851.88	7737.28	6454.48	8084.56
1181	YGR100W	5146.19	-0.0403416	0.127978	-0.315224	0.752592	0.999626	5179.12	5286.39	4847.39	5271.87
1182	YGR103W	52648.7	0.070369	0.123119	0.571553	0.567625	0.999626	49446.3	52813.4	54321.4	54013.9
1183	YGR105W	3368.83	0.0769481	0.155217	0.495746	0.620074	0.999626	3536.77	2945.93	3946.82	3045.8
1184	YGR106C	20663	0.227719	0.154817	1.4709	0.141319	0.999626	18546.2	18185.6	26671.2	19248.9
1185	YGR108W	3694.06	-0.105325	0.148113	-0.711114	0.477014	0.999626	4239.92	3509.29	3791.34	3235.68
1186	YGR111W	2893.96	0.103948	0.155214	0.669708	0.503044	0.999626	2881.71	2610.91	3492.81	2590.39
1187	YGR116W	29076.3	-0.0148908	0.136559	-0.109043	0.913168	0.999626	27777.9	30750.7	26912.5	30864
1188	YGR117C	4708.27	0.135625	0.132446	1.024	0.305835	0.999626	4247.66	4626.65	5199.41	4759.35
1189	YGR118W	43214.4	0.127877	0.16568	0.771834	0.440213	0.999626	37475.5	42714.1	57126.3	35541.5
1190	YGR119C	11429.7	-0.0435532	0.122461	-0.35565	0.722103	0.999626	11627.5	11639.6	11471	10980.6
1191	YGR123C	9540.72	0.245415	0.130111	1.8862	0.0592685	0.999626	8064.7	9050.22	10499.6	10548.4
1192	YGR124W	66759.9	0.0324602	0.122657	0.264642	0.791285	0.999626	64101.4	67644.1	66601	68693.3
1193	YGR125W	6410.78	-0.11899	0.14052	-0.846779	0.397119	0.999626	6840.82	6655.48	5497.94	6648.88
1194	YGR128C	17166.7	-0.0250026	0.143783	-0.173891	0.861951	0.999626	16541.8	18179.1	15251.2	18694.7
1195	YGR130C	8283.69	-0.103864	0.138829	-0.748141	0.454375	0.999626	9330.6	7990.88	7540.39	8272.9
1196	YGR132C	7390.26	-0.161058	0.160619	-1.00273	0.315992	0.999626	9158.13	6861.36	7672.24	5869.3
1197	YGR134W	3950.95	-0.0649508	0.150103	-0.432708	0.665227	0.999626	3640.14	4504.06	3523.91	4135.68
1198	YGR135W	12717.8	0.112993	0.147484	0.766139	0.443593	0.999626	11748	12360.2	15038.5	11724.7
1199	YGR140W	4027.68	-0.0679649	0.153704	-0.442181	0.658358	0.999626	4064.14	4256.07	3313.69	4476.84
1200	YGR143W	4471.23	-0.0268928	0.137478	-0.195615	0.844912	0.999626	4576.02	4470.37	4063.75	4774.78
1201	YGR145W	10378.4	0.0866795	0.144587	0.599496	0.548842	0.999626	8933.14	11007.9	10295.6	11277
1202	YGR147C	4562.18	-0.0177098	0.151983	-0.116525	0.907237	0.999626	4504.16	4698.7	5163.34	3882.5
1203	YGR148C	57494.9	0.136908	0.129597	1.05642	0.290777	0.999626	52728.7	55646.1	64088.3	57516.6
1204	YGR150C	5512.22	0.0400897	0.128862	0.311106	0.75572	0.999626	5356.01	5483.85	5866.13	5342.88
1205	YGR155W	54841.5	-0.0814605	0.136378	-0.597315	0.550297	0.999626	55616	57941.6	48532.4	57275.8
1206	YGR157W	26782.2	0.0770694	0.14023	0.549592	0.5826	0.999626	24806.6	26930.8	25208.4	30183.2
1207	YGR158C	3111.75	0.097155	0.128696	0.75492	0.450297	0.999626	2922.07	3048.87	3336.08	3139.97
1208	YGR159C	31043.3	0.162747	0.134223	1.21252	0.225315	0.999626	26704.3	31051.1	32728.9	33689
1209	YGR162W	58296.6	-0.00774319	0.144007	-0.0537694	0.957119	0.999626	56786.2	60214.7	51695.6	64489.7
1210	YGR165W	3603.34	-0.0074233	0.153923	-0.0482274	0.961535	0.999626	3813.72	3419.45	4097.33	3082.85
1211	YGR166W	2839.76	-0.0127538	0.14099	-0.0904589	0.927923	0.999626	2714.22	2997.4	2610.9	3036.53
1212	YGR167W	9979.14	-0.0563026	0.152769	-0.368548	0.712465	0.999626	11625.2	8873.35	10357.8	9060.2
1213	YGR170W	7294.48	-0.0924775	0.136969	-0.675169	0.499569	0.999626	7688.25	7486.48	6429.6	7573.58
1214	YGR172C	3045.44	-0.117873	0.151266	-0.779247	0.435834	0.999626	3326.71	3104.08	2495.22	3255.75
1215	YGR173W	5925.52	0.0528233	0.126052	0.419059	0.675173	0.999626	5629.65	5962.05	5930.81	6179.59
1216	YGR175C	26719.8	0.103486	0.129287	0.800441	0.423455	0.999626	24075.3	27043	27839.2	27921.6
1217	YGR177C	5958.05	0.0212297	0.157625	0.134685	0.892861	0.999626	4943.08	6846.39	5622.33	6420.41
1218	YGR178C	14834	-0.100284	0.140501	-0.71376	0.475376	0.999626	15164.8	15820.8	12808.2	15542.4
1219	YGR180C	40884.4	0.152752	0.165592	0.922458	0.35629	0.999626	37741.4	36993.5	55069	33733.8
1220	YGR181W	2690.25	0.0621768	0.131376	0.473273	0.636018	0.999626	2594.81	2644.6	2889.53	2632.07
1221	YGR184C	16805.1	-0.0986723	0.143025	-0.689897	0.490259	0.999626	17330.1	17770.1	14325.7	17794.7
1222	YGR185C	29277.3	0.0590932	0.13183	0.448252	0.653971	0.999626	27850.8	29233.8	28109.2	31915.3
1223	YGR186W	10643.5	-0.0590919	0.124602	-0.474246	0.635324	0.999626	10533.5	11272.8	10407.5	10360
1224	YGR187C	4603.23	0.06692	0.147636	0.453276	0.65035	0.999626	3920.41	5001.91	4669.52	4821.1
1225	YGR189C	17535.4	-0.198178	0.166729	-1.18863	0.234586	0.999626	19085.2	19992.7	11614.1	19449.6
1226	YGR191W	8170.9	-0.0217249	0.156889	-0.138473	0.889867	0.999626	7766.19	8752.63	6780.38	9384.39
1227	YGR192C	564803	0.191537	0.129525	1.47876	0.139205	0.999626	523227	515573	647079	573331
1228	YGR193C	5922.73	0.0723302	0.126515	0.571714	0.567516	0.999626	5555.02	5934.91	5990.52	6210.46
1229	YGR195W	3447.85	0.247365	0.135664	1.82337	0.0682469	0.999626	2887.79	3274.4	3938.12	3691.08
1230	YGR196C	4012.89	0.0400282	0.129819	0.308339	0.757824	0.999626	3956.89	3934.15	4276.45	3884.05
1231	YGR198W	8628.89	-0.0861607	0.154011	-0.559443	0.575859	0.999626	8518.54	9461.98	7050.3	9484.73
1232	YGR199W	2805.61	-0.195384	0.139328	-1.40233	0.160817	0.999626	2859.05	3234.16	2423.07	2706.17
1233	YGR200C	12945.8	0.0404243	0.138656	0.291544	0.770635	0.999626	11807.1	13625.4	12427.6	13923
1234	YGR202C	3952.64	0.103182	0.130434	0.791067	0.428905	0.999626	3969.61	3590.7	4134.65	4115.61
1235	YGR204W	26298.9	0.0543656	0.156387	0.347636	0.728114	0.999626	24723.7	26450.7	22485.6	31535.5
1236	YGR207C	3681.24	0.0815845	0.157537	0.517875	0.604545	0.999626	3750.7	3309.96	4445.62	3218.7
1237	YGR208W	5396.66	0.231749	0.143856	1.61099	0.107183	0.999626	4854.63	4812.87	6602.5	5316.64
1238	YGR209C	11908.3	0.10489	0.15815	0.663232	0.507182	0.999626	11939.2	10613	14677.8	10403.3
1239	YGR210C	6975.98	-0.0735295	0.148752	-0.494309	0.621088	0.999626	7064.15	7365.76	5871.1	7602.91
1240	YGR211W	15558.7	-0.202129	0.14836	-1.36242	0.173066	0.999626	16788.3	17247.9	12267.1	15931.4
1241	YGR214W	127203	0.214721	0.158543	1.35435	0.175626	0.999626	106002	120708	165439	116663
1242	YGR216C	3561.48	0.105909	0.142999	0.740624	0.458921	0.999626	3054.18	3731.08	3772.68	3687.99
1243	YGR217W	7229.55	-0.0737113	0.145247	-0.507488	0.611812	0.999626	7214.51	7729.79	6218.15	7755.74
1244	YGR218W	22073.7	-0.0528832	0.148997	-0.354928	0.722643	0.999626	21584.9	23653.5	18814.9	24241.3
1245	YGR220C	3694.18	0.0495886	0.154111	0.321772	0.747625	0.999626	3769.5	3440.97	4333.67	3232.59
1246	YGR222W	2877.21	0.0684363	0.169189	0.404496	0.685848	0.999626	3124.39	2382.57	3778.9	2222.98
1247	YGR227W	3776.73	-0.0354586	0.165822	-0.213835	0.830676	0.999626	3618.03	4086.68	2849.72	4552.49
1248	YGR229C	16925	0.0686016	0.126	0.544457	0.586127	0.999626	16225	16663	18127	16684.7
1249	YGR231C	6563.67	-0.0359114	0.128351	-0.279791	0.779638	0.999626	6524.07	6801.47	6741.82	6187.31
1250	YGR233C	4037.85	0.0309217	0.141612	0.218354	0.827153	0.999626	3831.41	4132.54	3729.15	4458.32
1251	YGR234W	32591.3	0.126907	0.135168	0.938878	0.347794	0.999626	29341.7	32276.1	32153	36594.3
1252	YGR235C	3194.72	-0.000899388	0.158267	-0.00568272	0.995466	0.999626	3500.84	2891.65	3663.22	2723.16
1253	YGR237C	3372.73	-0.123674	0.142128	-0.870157	0.384215	0.999626	3628.54	3488.7	2883.31	3490.39
1254	YGR240C	83762.7	0.177441	0.139533	1.27168	0.203487	0.999626	75522.6	78918.8	81777.5	98831.7
1255	YGR241C	4895.17	-0.0944204	0.166763	-0.566195	0.571261	0.999626	4902.72	5422.09	3491.57	5764.32
1256	YGR244C	6430.35	-0.0878391	0.156143	-0.562554	0.573738	0.999626	7484.27	5936.78	6891.08	5409.26
1257	YGR245C	15756.7	-0.0123615	0.163188	-0.0757496	0.939618	0.999626	13284.2	18440.1	13384.1	17918.2
1258	YGR246C	3743.1	-0.0120987	0.135866	-0.0890487	0.929043	0.999626	3666.68	3858.35	3469.18	3978.22
1259	YGR250C	3562.64	-0.0692117	0.144747	-0.478156	0.632539	0.999626	3871.21	3478.41	3776.41	3124.53
1260	YGR252W	2746.38	0.069621	0.131633	0.528904	0.596872	0.999626	2785.53	2544.47	2878.33	2777.19
1261	YGR253C	8612.89	0.103445	0.150487	0.687403	0.491829	0.999626	8118.88	8266.01	10283.1	7783.53
1262	YGR254W	13426	0.430474	0.16985	2.53444	0.0112628	0.999626	11289.1	8111.6	21945.7	12357.6
1263	YGR255C	4020.48	-0.0323201	0.124447	-0.259709	0.795088	0.999626	4102.28	4045.51	3921.95	4012.18
1264	YGR257C	3561.83	0.0293743	0.12888	0.227919	0.819709	0.999626	3472.09	3564.5	3746.56	3464.15
1265	YGR260W	10183.4	0.0555613	0.129049	0.430545	0.666799	0.999626	9981.79	9909.3	9860.22	10982.2
1266	YGR261C	13905.2	-0.0417237	0.121514	-0.343364	0.731325	0.999626	13974.1	14309.5	13516	13821.1
1267	YGR262C	3407.35	0.017855	0.133286	0.13396	0.893434	0.999626	3521.85	3240.71	3584.86	3281.99
1268	YGR264C	42779.7	0.0885529	0.131112	0.675399	0.499422	0.999626	40372.7	41979.5	41597.8	47168.9
1269	YGR266W	4656.21	-0.111631	0.128832	-0.866486	0.386224	0.999626	5050.32	4696.83	4317.5	4560.2
1270	YGR267C	8520.83	0.128823	0.135246	0.952507	0.34084	0.999626	7682.72	8413.87	9551.74	8434.99
1271	YGR270W	13381.4	-0.0290047	0.130961	-0.221475	0.824722	0.999626	13300.8	13790.1	12423.9	14011
1272	YGR271C-A	3274.44	-0.0671711	0.13231	-0.50768	0.611678	0.999626	3380.88	3355.82	3358.47	3002.57
1273	YGR271W	7220.46	-0.0349341	0.137851	-0.253419	0.799944	0.999626	7145.41	7515.49	6525.38	7695.54
1274	YGR274C	6664.52	-0.0991794	0.134031	-0.739976	0.459315	0.999626	6684.38	7211.35	5999.22	6763.12
1275	YGR276C	4427.61	0.00677755	0.1335	0.0507683	0.95951	0.999626	4358.22	4472.24	4724.25	4155.75
1276	YGR279C	40979.5	-0.0913401	0.164784	-0.554301	0.579373	0.999626	38523.1	47592.5	30810.9	46991.4
1277	YGR281W	18608.3	-0.155678	0.135202	-1.15144	0.24955	0.999626	19066.4	20645.8	16166.7	18554.2
1278	YGR282C	32039.7	0.0133838	0.120816	0.110779	0.911792	0.999626	32403.1	31327.2	32258.7	32170
1279	YGR284C	9022.3	-0.13736	0.135666	-1.01249	0.311304	0.999626	10302.4	8811.59	8419.81	8555.4
1280	YGR285C	56341.9	0.10165	0.123491	0.823142	0.410428	0.999626	52301.4	55680.7	57769.4	59616.1
1281	YGR286C	3574.86	-0.133064	0.149729	-0.888697	0.374166	0.999626	3330.03	4267.3	3217.91	3484.22
1282	YGR295C	4164.24	0.00418195	0.124979	0.0334613	0.973307	0.999626	4115.55	4198.98	4245.36	4097.08
1283	YHL001W	11023.9	0.107164	0.135716	0.789618	0.429751	0.999626	10493.1	10534.4	12454.9	10613.2
1284	YHL002W	4687.14	0.0620302	0.124852	0.496831	0.619309	0.999626	4493.66	4640.68	4726.74	4887.48
1285	YHL003C	10170.4	0.0439953	0.165321	0.266121	0.790146	0.999626	10575.5	9263.59	12785.8	8056.77
1286	YHL004W	4489.41	-0.0352329	0.144434	-0.243938	0.807279	0.999626	4612.51	4508.73	3938.12	4898.28
1287	YHL007C	11588.8	-0.140634	0.162959	-0.863005	0.388135	0.999626	12059.2	12871.1	8443.44	12981.3
1288	YHL008C	3048.23	-0.104147	0.163514	-0.636934	0.524168	0.999626	3263.14	3177.08	2263.86	3488.85
1289	YHL011C	12553.9	-0.0043389	0.139856	-0.0310241	0.97525	0.999626	12531.8	12623.1	11330.5	13730
1290	YHL015W	114751	0.235231	0.167534	1.40408	0.160295	0.999626	94599.5	103162	164867	96377.2
1291	YHL017W	5565.75	-0.0395618	0.135144	-0.292737	0.769723	0.999626	6075.2	5245.22	5479.28	5463.29
1292	YHL020C	4284.18	0.0207535	0.124379	0.166857	0.867482	0.999626	4307.92	4186.82	4296.35	4345.63
1293	YHL023C	6020.88	-0.0691702	0.147631	-0.468535	0.639402	0.999626	6226.66	6199.74	5102.39	6554.72
1294	YHL027W	5242.9	-0.0623813	0.128436	-0.485698	0.627181	0.999626	5464.91	5293.88	4888.44	5324.36
1295	YHL029C	5503.71	-0.112435	0.163616	-0.687187	0.491965	0.999626	5606.43	6073.41	4061.26	6273.76
1296	YHL030W	11576.2	-0.209581	0.135861	-1.54261	0.122925	0.999626	12083.5	13163.1	9810.46	11247.7
1297	YHL033C	49381.6	0.138065	0.128895	1.07114	0.284105	0.999626	45549.6	47500.8	55039.1	49436.7
1298	YHL034C	17965	0.00528393	0.140281	0.0376669	0.969953	0.999626	17681.1	18164.1	16255	19759.9
1299	YHL035C	4985.36	-0.222102	0.125061	-1.77596	0.0757402	0.999626	5580.45	5302.3	4540.15	4518.52
1300	YHL039W	7161.34	0.0466459	0.160929	0.289854	0.771928	0.999626	6255.96	7716.69	6104.95	8567.75
1301	YHL040C	4541.89	-0.0948751	0.12582	-0.754052	0.450818	0.999626	4718.09	4723.03	4490.4	4236.02
1302	YHL047C	5002.51	0.0917518	0.147478	0.62214	0.53385	0.999626	5153.14	4427.32	5718.11	4711.49
1303	YHR001W	4715.32	0.00269126	0.149753	0.0179713	0.985662	0.999626	4979.56	4439.48	5286.48	4155.75
1304	YHR003C	3624.9	0.0579378	0.126091	0.459493	0.64588	0.999626	3609.19	3466.24	3763.97	3660.21
1305	YHR005C	8603.66	0.0280608	0.128864	0.217755	0.82762	0.999626	8071.34	8934.18	8611.37	8797.77
1306	YHR005C-A	9718.56	0.196765	0.129585	1.51842	0.128908	0.999626	9135.46	8696.49	11048.1	9994.17
1307	YHR006W	4044.92	0.0564591	0.124703	0.452747	0.650731	0.999626	3894.43	4007.14	4102.31	4175.81
1308	YHR007C	36647.5	0.0875317	0.155926	0.561367	0.574547	0.999626	29755.2	40364.3	35374.6	41095.9
1309	YHR008C	6141.1	-0.0100027	0.131082	-0.0763088	0.939173	0.999626	6011.63	6322.33	5791.5	6438.94
1310	YHR009C	11682.2	-0.0512901	0.126561	-0.405262	0.685285	0.999626	12344.4	11517	11122.8	11744.8
1311	YHR010W	83488.2	0.0765302	0.159049	0.481175	0.630392	0.999626	84158.9	76279.8	102494	71019.7
1312	YHR012W	3704.12	0.103671	0.160438	0.646173	0.518168	0.999626	3438.93	3571.05	4643.4	3163.12
1313	YHR013C	5815.32	-0.0430088	0.141698	-0.303524	0.761491	0.999626	6428.43	5423.96	5408.38	6000.51
1314	YHR018C	11066.9	0.066591	0.128842	0.516841	0.605267	0.999626	10722	10794.6	11983.5	10767.6
1315	YHR019C	56125.2	0.0179786	0.149104	0.120577	0.904026	0.999626	51229.6	60076.2	50389.5	62805.5
1316	YHR020W	39937.8	0.0168808	0.139981	0.120594	0.904013	0.999626	37407.5	41871.9	36995.4	43476.3
1317	YHR021C	56774.4	0.320102	0.169943	1.88358	0.0596217	0.999626	44628.7	43133.4	95187.8	44147.8
1318	YHR023W	15997.7	-0.00770242	0.127873	-0.0602351	0.951968	0.999626	15401.9	16696.7	15445.2	16447
1319	YHR024C	4419.29	-0.0488871	0.128981	-0.379027	0.704668	0.999626	4399.68	4620.1	4162.02	4495.37
1320	YHR025W	15783.2	-0.0463523	0.159383	-0.290824	0.771186	0.999626	15717	16600.3	12534.6	18281
1321	YHR026W	10750	-0.0500283	0.142189	-0.351843	0.724956	0.999626	11724.2	10255.5	9667.42	11352.7
1322	YHR027C	32484.5	-0.107534	0.125128	-0.859394	0.390123	0.999626	33102.9	34751.3	29992.4	32091.2
1323	YHR028C	9209.96	-0.0949224	0.132309	-0.717432	0.473107	0.999626	10202.4	8960.38	8735.75	8941.34
1324	YHR030C	5841.12	-0.0824919	0.126311	-0.653083	0.513703	0.999626	6181.89	5900.28	5798.96	5483.36
1325	YHR032W	4815.66	-0.147571	0.129777	-1.13711	0.25549	0.999626	5124.39	5103.91	4288.89	4745.45
1326	YHR037W	5799.21	-0.0860018	0.125502	-0.685264	0.493177	0.999626	6177.47	5832.91	5517.84	5668.61
1327	YHR039C	13258.5	0.00892831	0.125469	0.0711596	0.943271	0.999626	13200.2	13218.3	12775.9	13839.6
1328	YHR039C-A	12125.5	0.165327	0.156789	1.05446	0.291674	0.999626	11658.4	10594.3	15294.7	10954.4
1329	YHR042W	18455.5	-0.135891	0.167575	-0.810927	0.417407	0.999626	18821	21053.9	12568.1	21379.2
1330	YHR045W	4963.69	0.185407	0.139617	1.32797	0.184189	0.999626	4180.22	4938.27	5553.91	5182.33
1331	YHR047C	22846	-0.156737	0.126851	-1.2356	0.216607	0.999626	25379.3	23287.6	21816.4	20900.7
1332	YHR049W	9206.65	0.0258456	0.124951	0.206845	0.836131	0.999626	9301.3	8915.47	9560.45	9049.4
1333	YHR050W	6537.98	-0.164004	0.131519	-1.247	0.212399	0.999626	7283.6	6699.47	5816.37	6352.49
1334	YHR051W	3467.2	0.386974	0.157261	2.46071	0.0138663	0.999626	2571.04	3033.9	4744.15	3519.72
1335	YHR052W	12273.2	0.113004	0.142814	0.791267	0.428788	0.999626	11385.9	11916.6	14246.1	11544.1
1336	YHR056C	5406.1	-0.0592075	0.157065	-0.376962	0.706202	0.999626	5442.25	5689.73	4356.06	6136.36
1337	YHR063C	8082.91	0.0807082	0.145706	0.553912	0.579639	0.999626	7757.35	7813.08	9365.16	7396.05
1338	YHR064C	64216.2	0.109636	0.128745	0.851576	0.39445	0.999626	57773.5	64760.9	67474.2	66856.2
1339	YHR065C	7418.7	0.0876649	0.132307	0.662588	0.507594	0.999626	6780.01	7505.2	8004.35	7385.25
1340	YHR066W	9421.17	-0.0136329	0.128601	-0.106009	0.915575	0.999626	9119.43	9830.69	9036.77	9697.77
1341	YHR068W	21805.3	0.112917	0.124096	0.909916	0.362867	0.999626	21521.3	20062.8	22677.1	22960
1342	YHR069C	4438.84	0.0467502	0.13838	0.337838	0.735485	0.999626	4232.19	4464.75	4893.42	4165.01
1343	YHR070W	3876.69	-0.13574	0.147827	-0.918236	0.358495	0.999626	3967.4	4272.91	3207.96	4058.49
1344	YHR071W	7162.42	0.168654	0.127736	1.32033	0.186724	0.999626	6791.62	6526.34	7981.96	7349.74
1345	YHR072W	8906.31	-0.0279763	0.145408	-0.192398	0.84743	0.999626	8237.73	9802.61	8106.35	9478.56
1346	YHR072W-A	11322.5	0.118067	0.166623	0.708586	0.478581	0.999626	11924.9	9178.43	14711.3	9475.47
1347	YHR073W	10577.1	-0.130923	0.143843	-0.910183	0.362726	0.999626	11351.6	11051.9	8856.41	11048.5
1348	YHR074W	10100.5	-0.028358	0.130402	-0.217465	0.827846	0.999626	10612	9829.75	9529.35	10431
1349	YHR076W	3820.53	0.0395305	0.162116	0.24384	0.807355	0.999626	4102.28	3378.28	4599.86	3201.71
1350	YHR077C	8703.26	-0.0219912	0.139662	-0.15746	0.874883	0.999626	8422.91	9152.23	7893.65	9344.25
1351	YHR078W	4453.16	0.0649459	0.136292	0.476521	0.633703	0.999626	4180.22	4475.05	4265.26	4892.11
1352	YHR079C	5281.06	-0.0195209	0.155489	-0.125545	0.900092	0.999626	5092.33	5570.88	4415.77	6045.28
1353	YHR080C	5636.66	-0.071612	0.127161	-0.563159	0.573326	0.999626	5968.51	5640.13	5312.6	5625.38
1354	YHR082C	13644.3	-0.105154	0.14674	-0.716602	0.47362	0.999626	14135.5	14472.3	11390.2	14579.1
1355	YHR083W	4328.48	0.0057882	0.133583	0.0433305	0.965438	0.999626	4463.81	4171.84	4581.2	4097.08
1356	YHR084W	6528.75	-0.185372	0.163165	-1.1361	0.255914	0.999626	7218.93	7142.1	4617.27	7136.71
1357	YHR085W	2996	0.192325	0.148087	1.29873	0.194037	0.999626	2600.34	2858.9	3627.15	2897.6
1358	YHR086W	2812.21	-0.156527	0.15131	-1.03448	0.300913	0.999626	3079.61	2961.84	2252.66	2954.72
1359	YHR088W	4967.09	0.00107858	0.131324	0.00821317	0.993447	0.999626	5002.23	4927.98	5252.9	4685.25
1360	YHR089C	9720.67	0.145433	0.153779	0.945727	0.344288	0.999626	7758.45	10312.6	9744.54	11067.1
1361	YHR091C	2767.03	-0.116562	0.141284	-0.825023	0.409359	0.999626	3156.45	2663.32	2543.73	2704.63
1362	YHR094C	8410.1	-0.154262	0.169224	-0.911584	0.361988	0.999626	7894.44	10556.9	5608.65	9580.44
1363	YHR098C	16383.5	0.040172	0.156118	0.257318	0.796933	0.999626	15671.7	16441.3	13919	19502.1
1364	YHR099W	25190.9	-0.040338	0.161049	-0.250471	0.802223	0.999626	23281.4	28166	20320	28996
1365	YHR102W	5995.77	-0.117029	0.159781	-0.732432	0.463905	0.999626	6194.6	6519.79	4581.2	6687.48
1366	YHR103W	9253.7	-0.069021	0.13014	-0.53036	0.595862	0.999626	9630.77	9414.25	8475.78	9493.99
1367	YHR104W	4694.85	-0.0284683	0.163607	-0.174004	0.861862	0.999626	5533.46	4001.53	5300.16	3944.25
1368	YHR107C	7226.39	0.0844055	0.12365	0.682618	0.494848	0.999626	6895.54	7056.01	7320.22	7633.79
1369	YHR108W	14189.5	-0.0995829	0.134082	-0.742703	0.457661	0.999626	14856.9	14733.4	12571.9	14596.1
1370	YHR110W	3444.38	0.134677	0.144141	0.934337	0.35013	0.999626	3453.85	3015.18	3949.31	3359.18
1371	YHR111W	2748.26	0.101506	0.147077	0.690155	0.490097	0.999626	2495.86	2744.73	3180.6	2571.87
1372	YHR113W	3890.65	0.00299155	0.131373	0.0227715	0.981833	0.999626	3962.98	3808.75	4093.6	3697.25
1373	YHR114W	5048.27	-0.017337	0.125361	-0.138296	0.890006	0.999626	5202.89	4965.41	4931.98	5092.79
1374	YHR115C	4338.43	-0.160724	0.14528	-1.1063	0.268596	0.999626	4721.41	4589.21	3572.42	4470.67
1375	YHR117W	8375.92	-0.0399818	0.147265	-0.271496	0.786009	0.999626	8045.35	9015.6	7311.51	9131.22
1376	YHR119W	7637.31	-0.0349959	0.135988	-0.257345	0.796913	0.999626	7584.88	7920.7	6948.3	8095.37
1377	YHR120W	3793.64	0.0398238	0.130039	0.306246	0.759417	0.999626	3629.64	3831.21	4010.26	3703.43
1378	YHR121W	4323.82	0.192032	0.146443	1.31131	0.189754	0.999626	3753.47	4134.41	5206.87	4200.51
1379	YHR123W	4961.85	0.106062	0.138208	0.767408	0.442839	0.999626	4884.48	4578.92	5599.94	4784.05
1380	YHR128W	12847.2	0.136713	0.122946	1.11198	0.266147	0.999626	12148.7	12107.5	13922.7	13209.8
1381	YHR131C	3066.3	0.0333067	0.126931	0.2624	0.793013	0.999626	2967.95	3079.75	3057.45	3160.03
1382	YHR132C	6883.48	0.138382	0.136122	1.0166	0.309342	0.999626	5971.83	6971.79	7407.29	7183.02
1383	YHR133C	6990.29	0.12241	0.129861	0.942618	0.345876	0.999626	6420.69	6840.77	7677.21	7022.47
1384	YHR135C	11413.7	0.0486922	0.165109	0.294909	0.768063	0.999626	9335.02	12871.1	9692.3	13756.3
1385	YHR141C	64290.6	0.17103	0.16724	1.02266	0.306467	0.999626	57205.3	58515.3	89166.1	52275.6
1386	YHR142W	3732.13	0.11274	0.125121	0.901042	0.367566	0.999626	3620.24	3496.19	3909.51	3902.57
1387	YHR143W	20046.5	-0.0795266	0.169783	-0.468402	0.639497	0.999626	18651.8	23529.1	13339.3	24665.9
1388	YHR143W-A	2979.29	-0.0217736	0.160997	-0.135243	0.89242	0.999626	3322.29	2704.49	3428.13	2462.26
1389	YHR144C	3126.24	0.170641	0.160734	1.06164	0.2884	0.999626	2841.36	2856.09	4055.04	2752.49
1390	YHR146W	10380.4	-0.0943202	0.12906	-0.730826	0.464886	0.999626	10383.7	11198.8	9585.32	10353.9
1391	YHR147C	3214.59	0.105945	0.159147	0.665703	0.505601	0.999626	3122.18	2959.03	3995.34	2781.82
1392	YHR148W	3022.71	-0.0260869	0.135461	-0.192578	0.847289	0.999626	3238.26	2874.81	3084.82	2892.97
1393	YHR149C	6298.43	-0.137397	0.148687	-0.924072	0.355449	0.999626	6375.92	7027	5188.21	6602.57
1394	YHR151C	3007.27	-0.125611	0.147561	-0.851247	0.394632	0.999626	3162.53	3200.47	2495.22	3170.84
1395	YHR152W	3585.07	-0.0240598	0.127811	-0.188245	0.850684	0.999626	3687.13	3555.14	3657	3440.99
1396	YHR154W	8734.41	-0.0514148	0.127394	-0.403589	0.686515	0.999626	8696.54	9146.61	8219.55	8874.96
1397	YHR155W	7079.94	0.00477465	0.143252	0.0333304	0.973411	0.999626	6705.38	7423.78	6427.12	7763.46
1398	YHR158C	8364.36	-0.0637038	0.147967	-0.430526	0.666813	0.999626	8881.18	8340.88	7114.98	9120.41
1399	YHR161C	3909.69	-0.0959416	0.12512	-0.766797	0.443202	0.999626	3997.8	4131.6	3717.95	3791.42
1400	YHR162W	10385.1	0.242744	0.156821	1.54791	0.121645	0.999626	8882.84	9380.56	13613	9663.81
1401	YHR163W	6006.21	-0.102362	0.131385	-0.779103	0.435919	0.999626	5941.98	6591.85	5580.04	5910.98
1402	YHR164C	2935.58	-0.00685839	0.134262	-0.051082	0.95926	0.999626	2775.58	3113.44	2858.43	2994.85
1403	YHR165C	21123.2	-0.0259477	0.15756	-0.164684	0.869193	0.999626	19059.8	23738.7	17919.3	23775.1
1404	YHR169W	4723.2	-0.0885971	0.13618	-0.650586	0.515314	0.999626	4818.7	4989.74	4203.06	4881.3
1405	YHR170W	23764.7	0.0623645	0.127384	0.489579	0.624432	0.999626	22020.5	24274	24069	24695.2
1406	YHR172W	3655.59	-0.0179094	0.13206	-0.135616	0.892125	0.999626	3704.27	3661.83	3423.15	3833.1
1407	YHR174W	454898	0.224296	0.123226	1.8202	0.0687291	0.999626	407409	418886	512636	480660
1408	YHR179W	31643.5	0.0439514	0.139723	0.314561	0.753095	0.999626	32307.5	29750.3	29423.9	35092.3
1409	YHR181W	2982.09	0.0660827	0.136946	0.482544	0.629419	0.999626	2684.92	3108.76	3048.74	3085.93
1410	YHR182W	2676.93	-0.0955449	0.134325	-0.711297	0.4769	0.999626	2812.06	2760.64	2411.88	2723.16
1411	YHR183W	48005.9	-0.00542034	0.130321	-0.0415921	0.966824	0.999626	47446.2	48784.7	44957.5	50835.3
1412	YHR186C	8242.98	-0.0362103	0.144271	-0.250988	0.801824	0.999626	8275.32	8480.31	7207.03	9009.26
1413	YHR187W	2688.13	0.00869382	0.139993	0.0621018	0.950482	0.999626	2806.53	2549.15	2888.28	2508.58
1414	YHR188C	8779.99	-0.0346043	0.146534	-0.236152	0.813314	0.999626	8803.23	9035.25	7597.61	9683.87
1415	YHR190W	12317.7	-0.118481	0.129372	-0.915816	0.359764	0.999626	13226.7	12633.4	11105.3	12305.1
1416	YHR193C	55654.8	-0.0100621	0.127617	-0.0788462	0.937155	0.999626	57910.6	53866.2	57549.3	53293
1417	YHR196W	12253.9	0.0274339	0.130936	0.209522	0.834041	0.999626	11780	12444.4	13088.1	11703.1
1418	YHR197W	8654.35	-0.00640222	0.139175	-0.0460011	0.963309	0.999626	8238.83	9118.54	7968.28	9291.76
1419	YHR199C	2854.5	-0.104987	0.133592	-0.785877	0.43194	0.999626	2979.56	2985.24	2564.88	2888.34
1420	YHR200W	8040.14	-0.0467519	0.129978	-0.359691	0.719078	0.999626	7747.4	8650.63	7955.84	7806.69
1421	YHR201C	5793.53	0.0552114	0.146153	0.377766	0.705605	0.999626	5322.85	5972.34	6551.5	5327.44
1422	YHR203C	56904.2	0.117605	0.129453	0.90848	0.363625	0.999626	55433	52752.6	62967.6	56463.8
1423	YHR204W	4967.66	-0.0672393	0.157364	-0.427286	0.669171	0.999626	4705.38	5565.26	4074.94	5525.04
1424	YHR205W	8224.17	-0.151677	0.168232	-0.901592	0.367273	0.999626	8289.14	9663.18	5496.7	9447.68
1425	YHR206W	6694.93	-0.103982	0.165596	-0.627924	0.530054	0.999626	6801.02	7373.25	4825	7780.44
1426	YHR207C	2935.75	0.112124	0.154029	0.727941	0.46665	0.999626	2806.53	2745.67	3558.73	2632.07
1427	YHR208W	15663.8	-0.00788504	0.146222	-0.053925	0.956995	0.999626	15959.7	15480.2	13724.9	17490.6
1428	YHR214C-B	3716.75	-0.0133057	0.168973	-0.0787446	0.937236	0.999626	3381.44	4128.8	2237.74	5119.04
1429	YHR216W	7762.03	0.285225	0.146971	1.94069	0.0522958	0.999626	6114.45	7379.8	8081.47	9472.38
1430	YIL002C	4578.58	-0.125657	0.132312	-0.949699	0.342265	0.999626	4802.12	4843.75	4071.21	4597.25
1431	YIL005W	7607.19	-0.0520204	0.148685	-0.349871	0.726436	0.999626	7558.34	8024.57	6481.85	8363.98
1432	YIL008W	4069.82	0.0711945	0.153505	0.463791	0.642797	0.999626	4077.96	3781.61	4821.27	3598.46
1433	YIL009W	6349.77	-0.0137669	0.137998	-0.0997615	0.920534	0.999626	6107.26	6668.58	5846.23	6777.01
1434	YIL014W	5206.01	0.0809022	0.123668	0.654189	0.51299	0.999626	4989.51	5076.77	5451.92	5305.83
1435	YIL015W	18119.3	-0.10234	0.134991	-0.758126	0.448376	0.999626	18997.3	18837.9	15961.4	18680.8
1436	YIL017C	3068.57	0.00898217	0.137603	0.0652761	0.947954	0.999626	3260.37	2851.41	2965.4	3197.08
1437	YIL018W	76911.6	0.163398	0.158348	1.03189	0.302124	0.999626	69560.2	71526.8	98479.1	68080.4
1438	YIL019W	3166.82	0.0796246	0.160519	0.496045	0.619862	0.999626	2466.56	3605.68	3226.62	3368.44
1439	YIL021W	5861.64	0.0505662	0.122672	0.412206	0.680188	0.999626	5756.24	5724.35	6024.1	5941.85
1440	YIL022W	7392.03	-0.108252	0.143036	-0.756816	0.44916	0.999626	7789.41	7712.95	6285.31	7780.44
1441	YIL026C	7087.12	-0.0246498	0.134067	-0.183862	0.854122	0.999626	7135.46	7187.96	6511.7	7513.38
1442	YIL027C	3450.37	0.281759	0.170059	1.65683	0.0975542	0.999626	2491.44	3087.24	5433.26	2789.54
1443	YIL030C	14670.8	-0.0661532	0.164801	-0.401412	0.688117	0.999626	13935.4	16484.3	11075.5	17188
1444	YIL031W	5734.7	-0.0393342	0.158395	-0.248329	0.80388	0.999626	5638.49	6059.37	4632.2	6608.75
1445	YIL033C	6233.95	-0.178634	0.14602	-1.22335	0.221197	0.999626	7268.13	6216.59	5220.56	6230.53
1446	YIL034C	6476.54	-0.162712	0.140733	-1.15618	0.247607	0.999626	7210.64	6675.14	5478.04	6542.37
1447	YIL035C	7472.61	0.166506	0.143689	1.1588	0.246538	0.999626	7056.41	6767.78	8892.48	7173.76
1448	YIL036W	5564.89	0.067853	0.132506	0.512076	0.608598	0.999626	5106.7	5701.89	5547.7	5903.26
1449	YIL038C	6527.69	-0.0407827	0.16079	-0.25364	0.799774	0.999626	5794.93	7538.89	5451.92	7325.04
1450	YIL039W	8310.78	-0.0414036	0.134697	-0.307384	0.758551	0.999626	8719.76	8196.76	7607.56	8719.04
1451	YIL040W	2999.33	-0.10028	0.162117	-0.618563	0.536204	0.999626	3751.81	2565.99	3041.28	2638.25
1452	YIL041W	10694.7	-0.0946863	0.138999	-0.681199	0.495746	0.999626	11492	10786.2	9363.91	11136.5
1453	YIL043C	17749.5	-0.00456915	0.138236	-0.0330533	0.973632	0.999626	17566.1	18005	19302.5	16124.4
1454	YIL044C	4145.67	0.0603912	0.125245	0.482183	0.629676	0.999626	4065.24	4019.31	4342.38	4155.75
1455	YIL046W	3036.04	0.0556357	0.127621	0.435946	0.662876	0.999626	2901.61	3030.15	3168.16	3044.25
1456	YIL047C	11135.9	0.0785841	0.137794	0.570301	0.568473	0.999626	10020.5	11487.1	10885.2	12150.8
1457	YIL048W	6356.85	-0.0337359	0.134301	-0.251196	0.801663	0.999626	6311.24	6586.23	5836.28	6693.65
1458	YIL051C	30574.8	-0.146406	0.129245	-1.13278	0.257307	0.999626	34336.8	30568.2	28780.8	28613.2
1459	YIL052C	44614.2	0.0810885	0.148393	0.546445	0.58476	0.999626	43973.6	41887.8	52303.8	40291.6
1460	YIL056W	3357.89	-0.00626655	0.162093	-0.0386603	0.969161	0.999626	2984.53	3753.54	2786.29	3907.2
1461	YIL062C	5369.35	-0.00250788	0.146754	-0.017089	0.986366	0.999626	5717.54	5033.72	5909.66	4816.47
1462	YIL063C	5781.69	0.0380322	0.141359	0.269047	0.787893	0.999626	5731.91	5636.39	6455.73	5302.74
1463	YIL064W	5198.64	0.000741861	0.123193	0.00602194	0.995195	0.999626	5199.57	5194.68	5250.41	5149.91
1464	YIL067C	2794.43	-0.111938	0.153271	-0.730328	0.46519	0.999626	2974.03	2915.99	2258.88	3028.82
1465	YIL068C	4295.15	0.0198804	0.128048	0.155258	0.876618	0.999626	4098.96	4420.77	4390.89	4269.98
1466	YIL069C	22343.2	0.117472	0.146892	0.799716	0.423875	0.999626	18990.7	23279.2	21835	25267.9
1467	YIL070C	3945.34	0.107835	0.168235	0.640976	0.521538	0.999626	4108.36	3268.79	5244.19	3160.03
1468	YIL074C	6443.7	0.183051	0.143233	1.278	0.201251	0.999626	5456.07	6372.87	7480.68	6465.18
1469	YIL075C	28073.2	-0.151781	0.13888	-1.09289	0.274441	0.999626	27653.5	32233.1	24785.5	27620.6
1470	YIL076W	11143.9	0.0836552	0.147054	0.568872	0.569443	0.999626	11066.4	10362.2	12960	10187.1
1471	YIL078W	77688.7	0.151711	0.125196	1.21179	0.225594	0.999626	70493.9	75153.1	84949.4	80158.6
1472	YIL079C	4759.46	-0.0238657	0.123511	-0.193227	0.846781	0.999626	4772.26	4840.01	4683.2	4742.37
1473	YIL083C	2809.28	0.0870554	0.133486	0.652166	0.514294	0.999626	2562.2	2847.67	2844.75	2982.5
1474	YIL085C	6787.3	0.0282897	0.124035	0.228079	0.819585	0.999626	6724.18	6691.98	6692.06	7040.99
1475	YIL088C	5354.61	0.00317021	0.126033	0.0251539	0.979932	0.999626	5525.17	5169.42	5374.8	5349.06
1476	YIL090W	5788.6	-0.0300136	0.156524	-0.191751	0.847937	0.999626	5604.22	6145.47	4778.98	6625.73
1477	YIL091C	8011.41	-0.0734225	0.125975	-0.582832	0.560006	0.999626	8055.3	8455.98	7999.38	7534.99
1478	YIL094C	15274.3	0.13397	0.1372	0.976457	0.328838	0.999626	15214	13553.3	17202.8	15127.1
1479	YIL095W	3477.58	-0.0891773	0.143406	-0.621851	0.53404	0.999626	3568.28	3665.57	2997.75	3678.73
1480	YIL096C	3780.6	0.0341315	0.128786	0.265026	0.79099	0.999626	3577.68	3876.13	3877.17	3791.42
1481	YIL103W	4439.66	0.186427	0.142171	1.31129	0.189759	0.999626	3854.63	4286.95	5214.34	4402.74
1482	YIL104C	3280.14	0.0421124	0.126934	0.331766	0.740066	0.999626	3150.92	3294.99	3389.57	3285.08
1483	YIL105C	4670.71	-0.047266	0.127279	-0.371356	0.710372	0.999626	4585.97	4940.14	4607.32	4549.4
1484	YIL106W	2990.35	-0.121377	0.154579	-0.785212	0.432329	0.999626	3147.05	3187.37	2382.03	3244.94
1485	YIL108W	4538.09	-0.0372614	0.138463	-0.269108	0.787846	0.999626	4367.62	4856.86	4166.99	4760.89
1486	YIL109C	21830.9	-0.074436	0.159032	-0.468056	0.639744	0.999626	21318.5	24005.4	17280	24719.9
1487	YIL110W	5670.6	0.177589	0.153714	1.15532	0.24796	0.999626	4765.63	5601.76	6958.25	5356.77
1488	YIL112W	5520.85	0.0264772	0.126635	0.209084	0.834383	0.999626	5289.68	5630.77	5468.09	5694.85
1489	YIL114C	2877.29	0.044997	0.130753	0.344137	0.730743	0.999626	2809.3	2836.44	3066.16	2797.26
1490	YIL115C	10949.7	-0.0559444	0.159322	-0.351141	0.725482	0.999626	10385.9	12142.1	8819.09	12451.8
1491	YIL116W	6330.84	0.0678476	0.139595	0.48603	0.626946	0.999626	6657.84	5624.22	6756.74	6284.56
1492	YIL118W	7373.36	-0.0705877	0.15606	-0.452311	0.651045	0.999626	8574.38	6688.24	7912.31	6318.52
1493	YIL119C	2684.1	-0.142415	0.145711	-0.977376	0.328383	0.999626	2816.48	2900.08	2236.49	2783.36
1494	YIL121W	6502.88	0.12526	0.129875	0.964464	0.334814	0.999626	6320.64	5998.54	6521.65	7170.67
1495	YIL123W	23154.5	-0.114892	0.166192	-0.691324	0.489362	0.999626	24243.3	25103.1	16307.2	26964.5
1496	YIL124W	4350.73	0.0663652	0.153449	0.43249	0.665385	0.999626	4325.61	4096.98	5153.39	3826.93
1497	YIL125W	14165.4	-0.0316497	0.141653	-0.223431	0.8232	0.999626	14149.3	14580.9	12542	15389.5
1498	YIL126W	18456.3	-0.0362841	0.150433	-0.241198	0.809402	0.999626	17536.8	20008.6	15891.8	20388.2
1499	YIL127C	4507.69	-0.121406	0.126321	-0.96109	0.336507	0.999626	4767.29	4702.45	4414.52	4146.48
1500	YIL128W	8850.97	-0.0520047	0.1491	-0.34879	0.727247	0.999626	8565.53	9566.79	7593.87	9677.7
1501	YIL129C	14066.8	-0.0700378	0.142094	-0.492897	0.622085	0.999626	13695.5	15319.2	12418.9	14833.8
1502	YIL130W	8735.97	-0.114695	0.155873	-0.735827	0.461836	0.999626	8599.25	9863.44	6991.84	9489.36
1503	YIL131C	6516.51	0.0453608	0.124421	0.364575	0.715429	0.999626	6242.14	6547.87	6724.4	6551.63
1504	YIL133C	48129.3	0.0584365	0.131255	0.445213	0.656166	0.999626	45204.1	48671.5	46600.6	52041
1505	YIL135C	3120.24	-0.14875	0.168848	-0.880969	0.378335	0.999626	3186.85	3626.27	2052.4	3615.44
1506	YIL137C	8805.64	-0.107516	0.156031	-0.689072	0.490778	0.999626	8866.8	9681.89	6993.08	9680.79
1507	YIL138C	9616.46	-0.00411047	0.158119	-0.0259961	0.97926	0.999626	10101.7	9171.88	11255.9	7936.36
1508	YIL140W	4744.54	-0.102656	0.158206	-0.648874	0.51642	0.999626	4582.66	5399.63	3788.85	5207.03
1509	YIL142W	22587.4	-0.00221126	0.129728	-0.0170453	0.9864	0.999626	21492.6	23724.7	21818.9	23313.5
1510	YIL143C	5060.07	-0.0247719	0.135225	-0.183191	0.854648	0.999626	4818.7	5409.92	4781.47	5230.19
1511	YIL144W	4621.1	-0.0692039	0.123493	-0.560387	0.575215	0.999626	4769.5	4735.2	4464.28	4515.44
1512	YIL145C	5092.92	-0.0722327	0.130047	-0.555433	0.578598	0.999626	5517.43	4977.58	4905.85	4970.84
1513	YIL147C	8812.05	-0.0164198	0.130841	-0.125495	0.900132	0.999626	8839.72	8906.11	8224.52	9277.87
1514	YIL148W	85521.1	0.219573	0.162047	1.35499	0.17542	0.999626	77531.5	73625.8	115225	75701.9
1515	YIL149C	14761.7	-0.00142623	0.132315	-0.0107791	0.9914	0.999626	14168.6	15372.6	13947.6	15557.8
1516	YIL151C	7051.95	-0.0131076	0.139487	-0.09397	0.925133	0.999626	6672.77	7512.69	6516.68	7505.66
1517	YIL156W	3678.95	-0.0519751	0.14983	-0.346894	0.728671	0.999626	3570.49	3966.9	3156.96	4021.44
1518	YIL158W	3592.48	0.111938	0.137463	0.814316	0.415464	0.999626	3615.82	3218.25	3966.73	3569.12
1519	YIL159W	3263.13	-0.075113	0.1587	-0.473301	0.635999	0.999626	3182.98	3592.58	2612.14	3664.84
1520	YIL162W	4987.94	0.138592	0.132239	1.04804	0.29462	0.999626	4979.56	4407.67	5286.48	5278.04
1521	YIR002C	5111.74	0.0603905	0.128281	0.470766	0.637808	0.999626	4784.98	5180.65	5138.46	5342.88
1522	YIR003W	4390.89	-0.0406326	0.126654	-0.320817	0.748349	0.999626	4497.53	4432	4175.7	4458.32
1523	YIR004W	5241.9	0.0790496	0.152219	0.519316	0.603541	0.999626	5194.05	4893.35	6211.93	4668.27
1524	YIR006C	17191.9	-0.0795021	0.168801	-0.470981	0.637655	0.999626	16313.5	19757.8	11898.9	20797.3
1525	YIR008C	3014.74	-0.0604319	0.126197	-0.478869	0.632032	0.999626	3082.93	3097.53	2888.28	2990.22
1526	YIR010W	4823.39	-0.0615064	0.130021	-0.473049	0.636178	0.999626	5107.26	4788.54	4510.3	4887.48
1527	YIR011C	3652.58	0.0175354	0.160992	0.108921	0.913265	0.999626	3938.65	3299.67	4326.21	3045.8
1528	YIR012W	11629.1	-0.0345871	0.120987	-0.285876	0.774973	0.999626	11836.4	11749.1	11494.7	11436
1529	YIR022W	3246.91	0.226687	0.158698	1.42842	0.15317	0.999626	2736.33	3011.44	4240.38	2999.48
1530	YIR023W	6734.21	-0.111028	0.167831	-0.661543	0.508264	0.999626	6911.57	7447.18	4624.74	7953.34
1531	YIR026C	5246.44	0.0937642	0.139233	0.673436	0.50067	0.999626	4597.58	5463.26	5341.21	5583.7
1532	YIR033W	11537.3	-0.173874	0.159482	-1.09024	0.275606	0.999626	11054.2	14079.3	8974.58	12041.2
1533	YIR034C	3027.31	-0.215374	0.135811	-1.58583	0.112777	0.999626	3482.05	3134.03	2623.34	2869.81
1534	YIR037W	4242.64	-0.100674	0.15754	-0.639035	0.5228	0.999626	5210.63	3703	3912	4144.94
1535	YJL001W	8581.9	0.0941243	0.163714	0.574932	0.565337	0.999626	8273.66	8010.54	11000.9	7042.54
1536	YJL002C	29195.6	0.0222276	0.119934	0.185332	0.852968	0.999626	28942.6	28922.2	29376.7	29541
1537	YJL005W	10642.4	-0.130773	0.131722	-0.992795	0.32081	0.999626	10977.9	11487.1	9443.52	10661.1
1538	YJL008C	19878.8	0.117169	0.134862	0.868805	0.384954	0.999626	17401.9	20352	20920.8	20840.5
1539	YJL010C	8750.74	0.0211525	0.133319	0.158661	0.873936	0.999626	8436.73	8906.11	8261.84	9398.28
1540	YJL012C	9370.51	0.0299098	0.145597	0.205428	0.837237	0.999626	8648.45	9836.3	8561.61	10435.7
1541	YJL014W	28025.8	-0.0638995	0.125659	-0.508513	0.611094	0.999626	27593.8	29941.3	26869	27699.3
1542	YJL019W	3191.17	-0.168922	0.16054	-1.05221	0.292704	0.999626	3452.19	3489.64	2357.15	3465.69
1543	YJL020C	10577.8	-0.177677	0.168147	-1.05668	0.290658	0.999626	11607.6	11805.2	6864.96	12033.4
1544	YJL026W	19336.4	0.0672872	0.121421	0.554163	0.579467	0.999626	18775.6	18836.9	20240.4	19492.8
1545	YJL029C	6886.74	-0.0479119	0.130361	-0.367533	0.713222	0.999626	7177.47	6873.53	6394.78	7101.2
1546	YJL033W	11592.7	-0.0476843	0.148791	-0.320479	0.748605	0.999626	11037.1	12664.3	10055.5	12613.9
1547	YJL034W	50017	-0.170606	0.123266	-1.38404	0.166345	0.999626	54010.7	53016.5	48028.6	45012.3
1548	YJL036W	2804.1	-0.092555	0.137732	-0.671993	0.501588	0.999626	3074.08	2760.64	2836.04	2545.63
1549	YJL039C	14432	0.0073896	0.155873	0.0474079	0.962188	0.999626	13358.3	15399.7	12288.3	16681.6
1550	YJL041W	14212.5	-0.0178517	0.150491	-0.118623	0.905574	0.999626	13233.3	15431.5	12437.5	15747.7
1551	YJL042W	8229.18	-0.0568628	0.14057	-0.404516	0.685833	0.999626	8752.93	8119.09	7304.05	8740.65
1552	YJL044C	4373.81	0.0733835	0.123937	0.592104	0.553781	0.999626	4194.04	4289.75	4499.11	4512.35
1553	YJL046W	2778.91	0.0163372	0.16217	0.100741	0.919756	0.999626	2990.61	2519.2	3314.93	2290.91
1554	YJL047C	3026.2	0.0196165	0.135906	0.144338	0.885233	0.999626	2903.27	3097.53	2862.16	3241.85
1555	YJL050W	22472.8	0.0366193	0.157922	0.231882	0.81663	0.999626	19073.6	25040.4	20162	25615.3
1556	YJL051W	4052.5	0.0225903	0.124235	0.181835	0.855712	0.999626	4053.08	3976.26	4071.21	4109.43
1557	YJL054W	7964.33	0.0287883	0.126893	0.22687	0.820525	0.999626	7631.86	8106.93	8304.13	7814.41
1558	YJL055W	6907.72	-0.0697302	0.150816	-0.462353	0.643828	0.999626	7778.35	6493.59	7392.37	5966.55
1559	YJL060W	3927.12	-0.092744	0.13844	-0.669922	0.502908	0.999626	4291.33	3880.81	3516.44	4019.9
1560	YJL061W	7981.48	-0.0408833	0.122852	-0.332785	0.739296	0.999626	8107.27	8122.83	7694.63	8001.2
1561	YJL062W	4705.48	-0.0483573	0.164901	-0.293251	0.769331	0.999626	4549.49	5114.2	3563.71	5594.51
1562	YJL063C	2719.46	0.0738645	0.142129	0.519701	0.603272	0.999626	2796.03	2463.05	3005.21	2613.55
1563	YJL068C	2737.58	-0.14713	0.150923	-0.974872	0.329624	0.999626	3289.12	2566.93	2670.61	2423.67
1564	YJL069C	7233.7	-0.0289674	0.153249	-0.189022	0.850076	0.999626	6581	8089.14	6337.56	7927.1
1565	YJL073W	3731.02	-0.0847765	0.154409	-0.549038	0.58298	0.999626	3655.62	4114.76	3067.4	4086.28
1566	YJL074C	7713.85	-0.0361087	0.129061	-0.279781	0.779645	0.999626	7452.21	8209.86	7454.56	7738.76
1567	YJL076W	23752.2	-0.108709	0.162397	-0.669402	0.503239	0.999626	24571.7	25688.9	17687.9	27060.2
1568	YJL078C	4859.31	-0.04712	0.168703	-0.279307	0.780009	0.999626	3919.3	6162.31	3020.14	6335.5
1569	YJL080C	42717.5	-0.00966893	0.160534	-0.0602299	0.951973	0.999626	39639.7	46225.3	34763.9	50241
1570	YJL081C	6854.62	0.00215821	0.132741	0.0162587	0.987028	0.999626	6878.41	6817.38	6408.46	7314.24
1571	YJL082W	3563	-0.103917	0.145448	-0.714466	0.474939	0.999626	3812.06	3650.6	3022.62	3766.72
1572	YJL084C	4836.57	-0.159643	0.163521	-0.976282	0.328925	0.999626	5190.73	5319.15	3464.2	5372.21
1573	YJL085W	3560.83	0.0215236	0.126616	0.169991	0.865017	0.999626	3531.24	3527.07	3693.07	3491.94
1574	YJL087C	4969.4	0.0262547	0.129504	0.202732	0.839344	0.999626	4731.91	5097.36	4859.83	5188.51
1575	YJL090C	2959.87	-0.148504	0.152008	-0.976947	0.328596	0.999626	3112.23	3226.67	2368.34	3132.25
1576	YJL091C	3869.87	0.0148445	0.126127	0.117695	0.90631	0.999626	3944.73	3746.98	3920.7	3867.07
1577	YJL092W	7055.87	-0.102052	0.13631	-0.748674	0.454054	0.999626	7535.68	7199.19	6226.85	7261.75
1578	YJL093C	3831.7	0.017861	0.147411	0.121165	0.903561	0.999626	3489.23	4111.01	3521.42	4205.14
1579	YJL094C	3761.25	-0.11822	0.126924	-0.931421	0.351636	0.999626	3833.07	4059.55	3533.86	3618.52
1580	YJL095W	6367.74	-0.142881	0.158841	-0.89952	0.368376	0.999626	6521.3	7141.17	4858.59	6949.91
1581	YJL097W	5096.09	-0.0327381	0.168413	-0.194392	0.845869	0.999626	4488.13	5906.84	3785.12	6204.29
1582	YJL098W	8593.72	-0.0071702	0.136215	-0.0526387	0.95802	0.999626	8139.33	9101.69	8069.04	9064.84
1583	YJL099W	2668.91	-0.0968489	0.131389	-0.737114	0.461053	0.999626	2654.51	2902.88	2526.32	2591.94
1584	YJL101C	8891.07	0.152116	0.1465	1.03833	0.299115	0.999626	7951.38	8588.87	8418.57	10605.5
1585	YJL104W	5214.45	-0.070693	0.16679	-0.423845	0.671679	0.999626	6264.25	4592.02	6001.71	3999.83
1586	YJL109C	32212.7	0.0296722	0.163003	0.182035	0.855555	0.999626	27811	35583.3	26875.2	38581.1
1587	YJL110C	4514.69	-0.192489	0.142563	-1.3502	0.176951	0.999626	5027.66	4778.25	3720.44	4532.42
1588	YJL111W	16788.2	0.0278349	0.149566	0.186104	0.852363	0.999626	14536.3	18602	16003.7	18010.8
1589	YJL112W	4398.11	-0.0507145	0.125967	-0.4026	0.687243	0.999626	4592.05	4388.95	4384.67	4226.76
1590	YJL117W	6997.57	-0.043659	0.129336	-0.337564	0.735692	0.999626	7215.61	7035.42	6519.16	7220.07
1591	YJL121C	7459.25	-0.0617617	0.148457	-0.416025	0.677392	0.999626	7541.21	7805.59	6317.66	8172.55
1592	YJL122W	7204.03	0.0301004	0.138764	0.216917	0.828273	0.999626	6978.46	7238.49	6659.72	7939.45
1593	YJL123C	8056.93	-0.106039	0.122097	-0.868486	0.385128	0.999626	8310.14	8501.84	7729.46	7686.28
1594	YJL124C	5605.59	0.15868	0.135403	1.17191	0.241232	0.999626	4885.03	5559.65	5764.13	6213.55
1595	YJL125C	3750.51	0.0447972	0.141594	0.316378	0.751715	0.999626	3446.11	3905.14	3547.54	4103.26
1596	YJL127C	3129.18	-0.00130932	0.132109	-0.00991086	0.992092	0.999626	3204.54	3056.36	2975.36	3280.45
1597	YJL128C	6742.12	-0.108223	0.141763	-0.763409	0.445219	0.999626	6794.38	7340.5	5818.86	7014.75
1598	YJL129C	11541.2	0.00945321	0.134704	0.0701776	0.944052	0.999626	10896.1	12092.5	10943.6	12232.6
1599	YJL130C	56461.4	0.013646	0.161035	0.0847389	0.932469	0.999626	52437.4	59676.6	46030.9	67700.7
1600	YJL133W	3411.81	0.00209968	0.152496	0.0137687	0.989014	0.999626	3267.56	3548.59	2945.5	3885.59
1601	YJL134W	2772.33	-0.0380972	0.13952	-0.273059	0.784808	0.999626	2836.94	2799.94	2497.71	2954.72
1602	YJL136C	47196	0.137308	0.165397	0.830174	0.40644	0.999626	47558.5	39559.5	62064.5	39601.5
1603	YJL138C	35815.7	0.0306656	0.142499	0.215199	0.829612	0.999626	32791.1	37855.4	33388.2	39228
1604	YJL140W	10134.7	0.112074	0.167978	0.667193	0.504649	0.999626	9891.68	9018.4	13700.1	7928.64
1605	YJL143W	3134.99	-0.0204123	0.161494	-0.126397	0.899418	0.999626	2640.69	3697.39	2776.34	3425.56
1606	YJL145W	6429.52	0.00220699	0.125776	0.017547	0.986	0.999626	6354.36	6492.65	6220.63	6650.43
1607	YJL148W	5192.69	-0.00851093	0.143558	-0.0592858	0.952724	0.999626	4758.44	5667.27	4858.59	5486.45
1608	YJL151C	4047.67	0.000296297	0.152937	0.00193738	0.998454	0.999626	4283.04	3811.56	4594.88	3501.2
1609	YJL154C	9753.36	-0.0280027	0.124383	-0.225133	0.821876	0.999626	9729.72	10001.9	9360.18	9921.61
1610	YJL156C	4133.89	-0.0341319	0.125713	-0.271507	0.786001	0.999626	4295.76	4088.56	4103.55	4047.68
1611	YJL157C	17036.2	-0.0339199	0.120975	-0.280387	0.77918	0.999626	17439	17103.8	16952.8	16649.2
1612	YJL158C	30475.1	0.0510488	0.164591	0.310155	0.756443	0.999626	25583.3	33644.3	25473.4	37199.5
1613	YJL159W	46256.1	-0.0876036	0.166438	-0.526344	0.598649	0.999626	45356.1	51812.1	33303.6	54552.6
1614	YJL165C	5663.95	-0.00310972	0.132638	-0.0234452	0.981295	0.999626	5578.79	5763.66	5305.14	6008.23
1615	YJL167W	22218	-0.0147659	0.132286	-0.111621	0.911124	0.999626	21731.4	22983.5	20684.4	23472.6
1616	YJL168C	6379.78	-0.0805365	0.139794	-0.576109	0.564542	0.999626	6555.02	6657.35	5583.77	6722.98
1617	YJL171C	7076.62	0.0764473	0.143882	0.53132	0.595197	0.999626	7393.06	6270.87	7850.11	6792.45
1618	YJL172W	15417.9	-0.0892968	0.126835	-0.70404	0.481408	0.999626	16660.6	15319.2	14544.7	15147.2
1619	YJL173C	3231.36	0.0146634	0.14777	0.0992317	0.920954	0.999626	3449.43	2969.33	3561.22	2945.45
1620	YJL174W	6877.5	-0.1241	0.1376	-0.901893	0.367113	0.999626	7159.23	7339.56	5959.42	7051.8
1621	YJL176C	8398.12	-0.0352196	0.126843	-0.277664	0.781271	0.999626	8556.69	8484.99	7919.77	8631.04
1622	YJL177W	47274.9	0.121742	0.134268	0.906704	0.364563	0.999626	42228.4	47382	47170.3	52318.9
1623	YJL178C	6291.85	-0.0241738	0.137306	-0.176058	0.860248	0.999626	6709.25	6006.97	6611.21	5839.96
1624	YJL179W	4000.22	-0.0960233	0.169747	-0.565684	0.571609	0.999626	5151.48	3350.2	4624.74	2874.44
1625	YJL181W	2764.49	-0.0768207	0.128858	-0.596163	0.551066	0.999626	2887.79	2818.66	2589.75	2761.75
1626	YJL183W	8030.87	0.0171814	0.123932	0.138636	0.889738	0.999626	8141.54	7806.53	8228.25	7947.17
1627	YJL186W	13418.9	0.0393746	0.134415	0.292934	0.769572	0.999626	13295.2	13089.2	14672.8	12618.5
1628	YJL187C	6328.82	-0.0986234	0.144505	-0.682493	0.494927	0.999626	6276.97	6946.52	5444.45	6647.34
1629	YJL189W	35214.9	0.0936453	0.165706	0.565129	0.571986	0.999626	39539.6	27161	42913.8	31245.3
1630	YJL190C	87337.5	0.0167691	0.159348	0.105236	0.916189	0.999626	89188.8	83982.4	104568	71611
1631	YJL191W	13525.6	-0.161232	0.135917	-1.18626	0.23552	0.999626	15304.1	13631	11866.6	13300.9
1632	YJL192C	12071.7	0.0648024	0.151453	0.427873	0.668744	0.999626	12304.6	11094	14120.5	10767.6
1633	YJL194W	3033.05	-0.0933467	0.135652	-0.688134	0.491368	0.999626	3114.44	3195.79	2712.9	3109.09
1634	YJL196C	5857.91	0.0658277	0.149092	0.441525	0.658833	0.999626	5153.14	6203.49	6596.28	5478.73
1635	YJL197W	7599.69	0.069559	0.140225	0.496051	0.619859	0.999626	7205.11	7525.79	7106.27	8561.58
1636	YJL198W	9604.32	0.0559727	0.154345	0.362646	0.716869	0.999626	8509.7	10174.1	8575.29	11158.1
1637	YJL200C	21384.8	0.109174	0.133691	0.816619	0.414146	0.999626	19180.3	21591	21383.5	23384.6
1638	YJL201W	4835.27	-0.033655	0.153083	-0.219848	0.82599	0.999626	4609.19	5218.08	4112.26	5401.54
1639	YJL204C	2885.29	-0.126836	0.163417	-0.776152	0.437659	0.999626	2997.8	3168.65	2122.06	3252.66
1640	YJL207C	11423.1	-0.0573886	0.155634	-0.368741	0.712321	0.999626	11021.6	12471.5	9393.77	12805.3
1641	YJL208C	3969.66	-0.0451192	0.126288	-0.357272	0.720888	0.999626	4066.35	4021.18	3785.12	4006
1642	YJL209W	3576.07	0.0538699	0.124616	0.432287	0.665533	0.999626	3480.39	3513.03	3676.9	3633.96
1643	YJL212C	10492.7	0.0972467	0.148067	0.656777	0.511325	0.999626	10034.9	10001.9	9559.2	12374.6
1644	YJR001W	5268.01	-0.121225	0.142968	-0.847917	0.396484	0.999626	5280.28	5829.16	4523.98	5438.59
1645	YJR002W	10506.3	0.118959	0.146653	0.811162	0.417273	0.999626	8799.36	11065	10596.6	11564.1
1646	YJR003C	4761.59	0.141359	0.130993	1.07913	0.280529	0.999626	4292.99	4662.21	5232.99	4858.15
1647	YJR005W	6648.99	0.0913159	0.124161	0.735462	0.462058	0.999626	6549.5	6248.41	6973.18	6824.87
1648	YJR006W	4070.95	0.00596891	0.127268	0.0469004	0.962593	0.999626	4021.57	4099.79	3941.85	4220.58
1649	YJR007W	16435.3	0.0639083	0.147437	0.433462	0.664679	0.999626	14841.9	17057	15124.3	18717.8
1650	YJR013W	2876.93	0.0507329	0.140779	0.360374	0.718568	0.999626	2938.65	2685.78	3169.4	2713.89
1651	YJR014W	8252.17	-0.111477	0.144027	-0.774004	0.438928	0.999626	9594.28	7741.02	8050.38	7622.98
1652	YJR015W	13129.4	-0.0215549	0.121585	-0.177283	0.859286	0.999626	13038.7	13451.3	13069.4	12958.1
1653	YJR016C	57376.4	0.053168	0.1265	0.420299	0.674267	0.999626	54666.8	57551.4	56243.2	61044.1
1654	YJR017C	3523.88	-0.16445	0.147854	-1.11225	0.266031	0.999626	4028.76	3554.21	2915.65	3596.91
1655	YJR024C	5684.25	-0.00199733	0.16177	-0.0123468	0.990149	0.999626	6206.76	5174.1	6709.48	4646.65
1656	YJR025C	2723.64	0.0471001	0.166539	0.282817	0.777317	0.999626	3114.99	2184.18	3275.13	2320.24
1657	YJR031C	8881.24	-0.0826086	0.136818	-0.603786	0.545986	0.999626	8957.46	9442.33	7887.43	9237.73
1658	YJR032W	5065.35	0.0408748	0.133405	0.306396	0.759303	0.999626	4922.62	5031.85	5490.48	4816.47
1659	YJR033C	4777.36	-0.0770124	0.139133	-0.553515	0.579911	0.999626	5140.98	4736.14	4255.31	4977.01
1660	YJR035W	2850.1	0.00025432	0.125776	0.00202201	0.998387	0.999626	2858.49	2841.12	2863.41	2837.39
1661	YJR040W	3393.01	0.0191043	0.132396	0.144297	0.885266	0.999626	3336.11	3394.18	3227.86	3613.89
1662	YJR041C	9437.78	-0.0375692	0.166542	-0.225583	0.821525	0.999626	8602.57	10681.3	7142.35	11324.9
1663	YJR042W	8261.59	0.0190055	0.135552	0.140209	0.888495	0.999626	7725.84	8661.86	7888.67	8769.98
1664	YJR043C	2713.87	-0.0489976	0.126082	-0.388617	0.697559	0.999626	2781.1	2756.9	2666.87	2650.6
1665	YJR044C	3923.07	0.110374	0.147304	0.749298	0.453678	0.999626	3386.41	4061.42	4446.86	3797.6
1666	YJR045C	56829.3	-0.0914231	0.127505	-0.717014	0.473365	0.999626	56012.9	61978.7	53933.3	55392.4
1667	YJR046W	3795.17	-0.0978837	0.129672	-0.754855	0.450336	0.999626	3838.6	4064.22	3506.49	3771.35
1668	YJR049C	2963.29	0.0912355	0.126993	0.718429	0.472493	0.999626	2862.92	2838.31	3002.72	3149.23
1669	YJR051W	5114.25	0.230542	0.138118	1.66916	0.0950859	0.999626	4577.68	4622.9	6104.95	5151.46
1670	YJR054W	3447.59	-0.0195056	0.132296	-0.147439	0.882785	0.999626	3579.89	3372.66	3583.61	3254.2
1671	YJR059W	4906.49	-0.0591831	0.142437	-0.415503	0.677774	0.999626	4774.48	5298.56	4359.79	5193.14
1672	YJR060W	4359.38	-0.0744545	0.139641	-0.533186	0.593905	0.999626	4436.72	4567.69	3843.58	4589.54
1673	YJR063W	3882.35	-0.0770085	0.128073	-0.601285	0.54765	0.999626	4044.24	3969.71	3615.95	3899.48
1674	YJR064W	26660.6	0.088504	0.147738	0.599059	0.549133	0.999626	25220.6	25915.4	31302.2	24204.3
1675	YJR065C	10617.5	-0.0419312	0.131661	-0.318479	0.750121	0.999626	10609.2	11003.3	9784.34	11073.2
1676	YJR066W	10516.9	-0.0776914	0.137032	-0.566958	0.570743	0.999626	10497	11247.5	9376.35	10946.7
1677	YJR068W	6363.49	0.0443427	0.151006	0.293649	0.769026	0.999626	6332.25	6127.69	7401.07	5592.97
1678	YJR069C	4671.17	0.209439	0.132836	1.57667	0.114871	0.999626	4289.68	4220.5	5405.89	4768.61
1679	YJR070C	16488	-0.0119861	0.146886	-0.0816019	0.934963	0.999626	15762.9	17394.8	14521	18273.2
1680	YJR072C	8020.45	-0.0279099	0.130972	-0.213098	0.83125	0.999626	7741.87	8488.74	7620	8231.22
1681	YJR075W	11077.3	0.0218398	0.12511	0.174565	0.861421	0.999626	11193	10761.8	11528.3	10826.2
1682	YJR076C	8049.45	0.071399	0.125149	0.570513	0.56833	0.999626	7674.98	7949.71	8531.76	8041.34
1683	YJR077C	8106.33	-0.0833918	0.160679	-0.518995	0.603764	0.999626	7840.27	9077.36	6342.53	9165.18
1684	YJR080C	3562.54	0.092619	0.129984	0.712543	0.476129	0.999626	3558.33	3288.44	3792.58	3610.81
1685	YJR085C	3659.87	0.113763	0.161727	0.703426	0.48179	0.999626	3417.92	3462.5	4654.59	3104.46
1686	YJR088C	7095.54	0.0374425	0.155967	0.240066	0.810279	0.999626	7416.83	6511.37	8331.49	6122.47
1687	YJR089W	3794.18	0.0122456	0.129323	0.0946899	0.924561	0.999626	3666.68	3882.68	3683.12	3944.25
1688	YJR090C	9234.85	-0.0785625	0.133049	-0.590479	0.554869	0.999626	9523.52	9564.92	8309.1	9541.85
1689	YJR091C	10871.5	-0.132493	0.164177	-0.807009	0.419661	0.999626	11341.1	11982.1	7831.46	12331.4
1690	YJR092W	9638.78	-0.00325359	0.145266	-0.0223974	0.982131	0.999626	9304.62	10001	8559.12	10690.4
1691	YJR094W-A	29167.5	0.306762	0.168765	1.81769	0.0691117	0.999626	20982.9	23428	50949.2	21309.8
1692	YJR101W	3181.89	0.0627945	0.163026	0.385181	0.700103	0.999626	3347.72	2800.88	3914.48	2664.49
1693	YJR103W	4171.28	-0.0796999	0.138419	-0.575789	0.564758	0.999626	4582.66	4051.12	4255.31	3796.05
1694	YJR104C	36553.2	0.145173	0.153444	0.946098	0.344099	0.999626	37043.2	30931.3	44101.7	34136.7
1695	YJR105W	29984.6	0.0361829	0.131484	0.275189	0.783171	0.999626	28063.7	30986.6	31801	29087.1
1696	YJR109C	45097.9	0.26592	0.125928	2.11169	0.0347133	0.999626	41819.9	38472.1	49120.7	50978.9
1697	YJR113C	2731.62	0.0515804	0.16858	0.30597	0.759628	0.999626	2829.2	2462.12	3571.17	2063.98
1698	YJR117W	12497.4	-0.10892	0.161226	-0.675571	0.499313	0.999626	12864.1	13559.9	9437.3	14128.3
1699	YJR118C	3986.38	0.22316	0.144902	1.54008	0.123541	0.999626	3636.83	3529.88	4868.54	3910.29
1700	YJR121W	48687.9	0.014273	0.144911	0.0984951	0.921539	0.999626	47837.1	48905.4	43275.8	54733.3
1701	YJR123W	194484	0.135764	0.142012	0.956008	0.339068	0.999626	171474	193912	224254	188298
1702	YJR124C	5370.32	-0.0172668	0.133543	-0.129298	0.897122	0.999626	5270.33	5549.36	4999.15	5662.43
1703	YJR125C	5810.85	-0.0633294	0.147056	-0.430647	0.666725	0.999626	6585.43	5375.29	6021.61	5261.06
1704	YJR126C	7621.49	-0.0221088	0.129252	-0.171052	0.864183	0.999626	7640.16	7743.83	7154.79	7947.17
1705	YJR127C	4676.81	-0.0572197	0.160963	-0.355484	0.722227	0.999626	4788.3	4844.69	3649.54	5424.7
1706	YJR131W	2754.78	-0.0950727	0.139309	-0.682457	0.49495	0.999626	3016.59	2722.27	2469.1	2811.15
1707	YJR132W	11241.3	0.0960173	0.142568	0.673485	0.500639	0.999626	9812.08	11703.2	11032	12417.8
1708	YJR133W	3055.56	0.100676	0.152539	0.659999	0.509255	0.999626	3011.62	2804.62	3645.81	2760.21
1709	YJR134C	4976.48	0.0190577	0.129504	0.147159	0.883007	0.999626	5030.42	4841.88	4786.44	5247.17
1710	YJR137C	5812.31	-0.0543685	0.133009	-0.408757	0.682718	0.999626	6013.84	5879.7	5308.87	6046.83
1711	YJR138W	5735.12	-0.0897717	0.142738	-0.628924	0.529399	0.999626	5769.5	6162.31	4961.83	6046.83
1712	YJR139C	27863.4	0.142548	0.147226	0.968222	0.332933	0.999626	25676.7	26387	33430.5	25959.5
1713	YJR140C	7215.15	-0.0291227	0.137102	-0.212417	0.831782	0.999626	6831.42	7782.2	6756.74	7490.22
1714	YJR142W	2972.58	-0.0437615	0.152998	-0.286028	0.774857	0.999626	3268.11	2802.75	3267.67	2551.8
1715	YJR143C	29954.7	0.024438	0.138115	0.176939	0.859557	0.999626	28890.6	30377.3	27629	32921.8
1716	YJR144W	5109.19	0.0414718	0.145709	0.284622	0.775934	0.999626	4938.66	5087.07	5801.45	4609.6
1717	YJR145C	70060	0.0521018	0.135464	0.384617	0.700521	0.999626	71147.8	65819.3	76805.7	66467.2
1718	YJR147W	3390.46	-0.110208	0.169796	-0.649059	0.5163	0.999626	3038.7	4231.73	2296.2	3995.2
1719	YJR148W	24649.9	0.0557083	0.153679	0.362498	0.71698	0.999626	26798.9	21168	27941.2	22691.4
1720	YKL002W	3894.73	0.148528	0.165945	0.895048	0.370761	0.999626	3756.23	3377.34	5208.12	3237.22
1721	YKL004W	11900.8	-0.0298339	0.167188	-0.178445	0.858374	0.999626	11343.9	12873	8753.17	14633.1
1722	YKL005C	3200.31	0.0986872	0.138562	0.712227	0.476324	0.999626	2859.05	3265.04	3180.6	3496.57
1723	YKL006W	39448.6	0.140892	0.157304	0.895667	0.370431	0.999626	38952	34371.4	49216.5	35254.4
1724	YKL007W	5756.75	0.12223	0.155209	0.787519	0.430978	0.999626	5708.14	5114.2	7025.42	5179.24
1725	YKL008C	5170.11	-0.132897	0.143346	-0.92711	0.35387	0.999626	5487.03	5470.75	4347.35	5375.3
1726	YKL009W	12643.1	-0.0262215	0.137674	-0.19046	0.848949	0.999626	13097.3	12479	13550.8	11445.3
1727	YKL010C	8601.32	-0.080588	0.135575	-0.594418	0.552232	0.999626	8543.42	9257.97	7744.38	8859.52
1728	YKL012W	4998.35	-0.0302811	0.127721	-0.237088	0.812588	0.999626	5117.76	5005.65	5132.24	4737.73
1729	YKL013C	6316.34	0.243732	0.152958	1.59346	0.111057	0.999626	5650.65	5504.44	8105.11	6005.14
1730	YKL014C	26004.8	-0.0355093	0.158214	-0.224439	0.822416	0.999626	23864.6	29081.2	21624.8	29448.4
1731	YKL015W	7820.51	-0.0222984	0.122306	-0.182316	0.855335	0.999626	7855.75	7928.19	7848.87	7649.23
1732	YKL016C	8599.46	0.0843603	0.144772	0.582712	0.560087	0.999626	8780.02	7759.74	9784.34	8073.75
1733	YKL018W	2909.83	0.0606677	0.135793	0.446767	0.655043	0.999626	2704.26	2962.78	2832.31	3139.97
1734	YKL019W	3694.14	0.0397256	0.139549	0.284671	0.775896	0.999626	3789.95	3469.05	4042.6	3474.96
1735	YKL020C	6399.42	-0.0865892	0.155035	-0.558515	0.576493	0.999626	6377.02	6965.24	5182	7073.41
1736	YKL021C	5009.68	0.184185	0.162126	1.13606	0.255931	0.999626	3636.27	5405.24	5822.59	5174.61
1737	YKL022C	4000.1	0.0760633	0.126098	0.60321	0.546369	0.999626	3816.49	3931.34	4028.92	4223.67
1738	YKL023C-A	2966.35	-0.119375	0.169507	-0.704246	0.481279	0.999626	4138.21	2246.88	2855.94	2624.36
1739	YKL024C	5397.65	0.170199	0.129161	1.31772	0.187596	0.999626	4788.3	5237.73	5895.98	5668.61
1740	YKL025C	4868.57	-0.0933437	0.166137	-0.561849	0.574219	0.999626	4684.37	5570.88	3561.22	5657.8
1741	YKL027W	4111.85	0.0740233	0.133359	0.555069	0.578847	0.999626	3777.79	4186.82	4399.6	4083.19
1742	YKL028W	6314.58	0.0111792	0.145428	0.076871	0.938726	0.999626	6045.35	6518.86	5654.67	7039.45
1743	YKL029C	6892.12	0.0635789	0.153554	0.41405	0.678837	0.999626	6400.24	6958.69	6060.17	8149.4
1744	YKL032C	4566.46	-0.0907858	0.169979	-0.534099	0.593273	0.999626	3918.75	5806.7	2956.7	5583.7
1745	YKL033W	3555.04	0.0391785	0.130331	0.300609	0.763713	0.999626	3453.85	3538.3	3444.3	3783.7
1746	YKL033W-A	15948.8	0.167277	0.167692	0.997529	0.318508	0.999626	15169.8	13567.4	22107.4	12950.4
1747	YKL034W	2879.12	-0.012794	0.151539	-0.0844276	0.932716	0.999626	2943.62	2848.61	2471.59	3252.66
1748	YKL035W	16835.2	-0.10331	0.1249	-0.827137	0.408159	0.999626	18172.5	16932.6	15876.9	16359
1749	YKL038W	5245.87	-0.0574851	0.157027	-0.366084	0.714302	0.999626	5061.38	5731.84	4283.92	5906.35
1750	YKL039W	10473.4	0.00602561	0.13006	0.0463296	0.963048	0.999626	10786.7	10105.8	9995.8	11005.3
1751	YKL040C	4093.73	0.193666	0.162717	1.1902	0.233969	0.999626	3471.54	3868.64	5427.04	3607.72
1752	YKL043W	5597.77	-0.104368	0.166759	-0.625862	0.531406	0.999626	6184.65	5685.98	3958.02	6562.43
1753	YKL045W	3318.62	0.0177498	0.133501	0.132957	0.894227	0.999626	3164.74	3423.19	3500.27	3186.28
1754	YKL046C	5419.4	0.160485	0.156443	1.02584	0.304967	0.999626	4165.3	5810.45	5704.42	5997.43
1755	YKL047W	3170.34	0.094327	0.137925	0.683902	0.494037	0.999626	2828.64	3251.94	3420.66	3180.1
1756	YKL054C	32212.7	-0.135871	0.16772	-0.810105	0.41788	0.999626	32348.9	37271.5	21944.5	37285.9
1757	YKL056C	73051.8	0.195642	0.156523	1.24992	0.211329	0.999626	62872.5	69032.9	93448.8	66853.2
1758	YKL057C	11396.6	-0.0737719	0.161144	-0.457802	0.647095	0.999626	11399.2	12276	8801.68	13109.4
1759	YKL059C	2716.29	0.0187212	0.127932	0.146337	0.883655	0.999626	2737.43	2652.09	2676.83	2798.8
1760	YKL060C	611580	0.346304	0.140848	2.45871	0.0139438	0.999626	514123	522335	776774	633087
1761	YKL063C	3029.41	-0.0263622	0.132187	-0.199431	0.841926	0.999626	3214.49	2911.31	2936.8	3055.06
1762	YKL064W	6589.29	0.00774997	0.132766	0.0583733	0.953451	0.999626	6642.36	6491.72	6182.07	7040.99
1763	YKL065C	6036.05	0.111922	0.163694	0.683724	0.494149	0.999626	6128.82	5207.78	7707.07	5100.51
1764	YKL066W	4437.53	0.144909	0.165968	0.873115	0.3826	0.999626	4661.71	3483.09	5730.55	3874.78
1765	YKL067W	6666.64	0.213239	0.164111	1.29936	0.19382	0.999626	6504.72	5274.23	8914.87	5972.73
1766	YKL068W	11783.6	-0.0450055	0.156406	-0.287747	0.77354	0.999626	11281.4	12813.1	9703.49	13336.4
1767	YKL073W	11339.1	0.108798	0.1374	0.791832	0.428459	0.999626	10438.9	11165.2	12819.4	10932.8
1768	YKL074C	3591.31	-0.0499719	0.146277	-0.341624	0.732634	0.999626	3947.5	3399.8	3816.22	3201.71
1769	YKL077W	12543.1	0.12325	0.134938	0.913382	0.361042	0.999626	11153.2	12603.5	13834.4	12581.5
1770	YKL078W	3867.31	0.0625139	0.147503	0.423814	0.671702	0.999626	3430.08	4081.07	3643.32	4314.75
1771	YKL079W	4645	0.0374871	0.135425	0.276812	0.781925	0.999626	4665.02	4475.05	5052.63	4387.31
1772	YKL080W	24878.2	0.131409	0.13007	1.01029	0.312355	0.999626	23424.1	23579.6	27854.2	24655.1
1773	YKL081W	94621.8	-0.0469472	0.150578	-0.311781	0.755207	0.999626	95768.1	97678	79409.2	105632
1774	YKL082C	3336.55	-0.119195	0.163965	-0.726955	0.467253	0.999626	2811.51	4298.18	3298.76	2937.74
1775	YKL085W	6471.47	0.180696	0.144515	1.25037	0.211166	0.999626	6399.69	5483.85	7566.51	6435.85
1776	YKL092C	4819.86	-0.0964001	0.140822	-0.684553	0.493626	0.999626	4899.96	5151.64	4190.62	5037.22
1777	YKL094W	6678.43	-0.0415054	0.142094	-0.292099	0.770211	0.999626	7176.92	6428.08	7117.47	5991.25
1778	YKL096W	4555.38	-0.254595	0.148696	-1.71219	0.0868618	0.999626	5720.31	4466.62	3895.83	4138.76
1779	YKL096W-A	106296	0.0596708	0.145542	0.409991	0.681813	0.999626	111246	95551.9	119414	98972.2
1780	YKL099C	6290.88	0.0484076	0.134041	0.36114	0.717995	0.999626	5859.06	6462.71	6745.55	6096.23
1781	YKL100C	6459.59	-0.00125694	0.141778	-0.00886555	0.992926	0.999626	7050.88	5874.08	6185.8	6727.61
1782	YKL101W	14229.3	-0.167317	0.154049	-1.08613	0.277421	0.999626	15387	15383.8	11014.5	15131.7
1783	YKL104C	23662.6	-0.0853139	0.140407	-0.607617	0.543442	0.999626	24852.5	24259.9	20526.5	25011.7
1784	YKL105C	3992.41	-0.0911657	0.157138	-0.580164	0.561804	0.999626	4220.58	4127.86	3164.43	4456.77
1785	YKL106W	6182.94	-0.0416259	0.131587	-0.316337	0.751746	0.999626	5968.51	6616.18	5881.05	6266.04
1786	YKL109W	2952.62	0.153015	0.144792	1.05679	0.290607	0.999626	2897.74	2595.94	2869.63	3447.17
1787	YKL110C	4163.48	-0.0153792	0.128085	-0.120071	0.904427	0.999626	4158.66	4221.44	3972.95	4300.86
1788	YKL112W	11422.3	-0.119314	0.137088	-0.870347	0.384111	0.999626	11968	12061.7	9908.73	11750.9
1789	YKL113C	5748.65	-0.0969161	0.13395	-0.723523	0.469359	0.999626	5807.65	6166.99	5164.58	5855.4
1790	YKL114C	4065.89	0.105029	0.150023	0.700088	0.483872	0.999626	3564.96	4166.23	4725.49	3806.86
1791	YKL116C	3543.76	-0.0320602	0.137409	-0.233319	0.815514	0.999626	3489.78	3696.45	3239.06	3749.74
1792	YKL117W	13927.8	0.0688423	0.135505	0.508041	0.611425	0.999626	12460	14568.7	14568.3	14114.4
1793	YKL120W	2935.29	0.233174	0.156418	1.49071	0.136037	0.999626	2556.12	2637.11	3806.27	2741.68
1794	YKL122C	8913.97	-0.150327	0.147249	-1.0209	0.3073	0.999626	10625.2	8438.2	8688.49	7903.94
1795	YKL125W	5647.59	0.00366744	0.126581	0.028973	0.976886	0.999626	5450.54	5828.23	5747.96	5563.64
1796	YKL126W	9588.36	-0.0598975	0.137565	-0.435411	0.663264	0.999626	10276.4	9400.22	8648.68	10028.1
1797	YKL127W	11050.4	-0.0133436	0.123316	-0.108207	0.913832	0.999626	11406.3	10815.2	11044.4	10935.8
1798	YKL128C	5794.38	0.0875436	0.14702	0.595452	0.551541	0.999626	5538.99	5583.04	6760.48	5295.02
1799	YKL129C	5125.82	-0.170898	0.136795	-1.2493	0.211554	0.999626	5710.35	5300.43	4412.03	5080.45
1800	YKL134C	3086.51	-0.0734256	0.139106	-0.52784	0.59761	0.999626	3253.19	3118.12	2745.24	3229.5
1801	YKL135C	6129.23	-0.000809873	0.132705	-0.00610283	0.995131	0.999626	6127.71	6134.24	5728.06	6526.93
1802	YKL139W	3124.05	0.0382253	0.127097	0.300758	0.763599	0.999626	3045.34	3103.15	3093.52	3254.2
1803	YKL140W	4822.15	0.0112081	0.123519	0.0907396	0.9277	0.999626	4750.71	4849.37	4841.17	4847.34
1804	YKL141W	5251.2	0.0772532	0.132524	0.582939	0.559934	0.999626	5250.43	4906.45	5711.89	5136.02
1805	YKL142W	4672.18	0.0493136	0.169107	0.291612	0.770584	0.999626	5333.9	3721.72	5942	3691.08
1806	YKL143W	7589.64	0.0191087	0.13991	0.136579	0.891363	0.999626	6923.18	8128.45	7277.93	8028.99
1807	YKL144C	3565.77	0.135656	0.139633	0.971518	0.331291	0.999626	3297.96	3408.22	4103.55	3453.34
1808	YKL145W	18993.8	-0.0275192	0.121647	-0.226221	0.821029	0.999626	18824.3	19590.3	18865.9	18694.7
1809	YKL146W	4816.24	-0.0761202	0.161556	-0.471168	0.637521	0.999626	4886.69	5131.98	3704.27	5542.02
1810	YKL150W	4263.72	-0.0473801	0.150037	-0.315789	0.752163	0.999626	4893.33	3823.72	4379.69	3958.15
1811	YKL152C	240582	0.207915	0.152896	1.35985	0.173879	0.999626	231659	201435	300811	228422
1812	YKL154W	4276.01	0.159815	0.151153	1.05731	0.290372	0.999626	3968.5	3936.02	5236.73	3962.78
1813	YKL155C	3669.12	-0.146925	0.1312	-1.11985	0.262777	0.999626	4089.01	3704.87	3500.27	3382.33
1814	YKL156W	26940	-0.030717	0.147629	-0.208069	0.835175	0.999626	29801.6	24844.8	28971.2	24142.5
1815	YKL157W	18496.8	0.0213328	0.125912	0.169426	0.865461	0.999626	18863.5	17802.9	19265.2	18055.6
1816	YKL160W	10383.9	0.108931	0.146987	0.741094	0.458637	0.999626	9831.98	9894.32	12253.4	9555.74
1817	YKL164C	27231.6	-0.191804	0.163143	-1.17568	0.239722	0.999626	27570.6	32519.4	19504	29332.6
1818	YKL165C	8730.75	-0.0421813	0.142845	-0.295295	0.767769	0.999626	8428.44	9363.72	7774.24	9356.6
1819	YKL166C	3997.45	0.0839966	0.152579	0.550511	0.581969	0.999626	3646.78	4026.79	4725.49	3590.74
1820	YKL171W	2998.87	-0.0887168	0.144369	-0.614514	0.538876	0.999626	3232.74	3004.89	2594.73	3163.12
1821	YKL172W	17263	-0.0302356	0.143553	-0.210623	0.833182	0.999626	15851.9	19145.7	16029.9	18024.7
1822	YKL173W	5824.02	-0.00944634	0.133467	-0.0707764	0.943576	0.999626	5546.18	6149.21	5547.7	6053
1823	YKL174C	4890.74	-0.0980706	0.126494	-0.775297	0.438164	0.999626	5233.29	4945.76	4599.86	4784.05
1824	YKL175W	8429.19	-0.139717	0.167824	-0.832523	0.405114	0.999626	9242.15	9017.47	5662.13	9795.02
1825	YKL176C	9584.24	-0.00103931	0.138326	-0.00751348	0.994005	0.999626	8984.55	10192.8	8977.07	10182.5
1826	YKL179C	7264.83	0.0974427	0.12789	0.761924	0.446105	0.999626	7002.79	6936.23	7911.06	7209.26
1827	YKL180W	79272.2	0.229238	0.137308	1.66951	0.0950158	0.999626	65418.7	77335.4	89785.6	84549
1828	YKL181W	22783.1	0.0905493	0.128485	0.704744	0.480969	0.999626	20951.4	22888	22884.9	24408.1
1829	YKL182W	115152	-0.0585487	0.163481	-0.358138	0.72024	0.999626	103348	134281	91495.9	131483
1830	YKL184W	7904.28	0.0339645	0.159491	0.212956	0.831361	0.999626	7171.39	8360.53	6662.21	9422.98
1831	YKL185W	6981.65	0.0231935	0.161932	0.14323	0.886109	0.999626	5932.58	7858.94	6004.2	8130.87
1832	YKL186C	5018.5	-0.0614728	0.145027	-0.423871	0.67166	0.999626	5477.08	4840.95	5336.24	4419.72
1833	YKL190W	3707.01	0.232722	0.148266	1.56963	0.116502	0.999626	3249.32	3366.11	4611.06	3601.54
1834	YKL191W	8387.55	0.0603831	0.159156	0.379396	0.704394	0.999626	7527.39	8728.3	7172.2	10122.3
1835	YKL192C	5713.71	-0.279528	0.167601	-1.66781	0.0953526	0.999626	6977.36	6326.08	3540.08	6011.32
1836	YKL195W	8118.29	-0.192386	0.159119	-1.20907	0.226635	0.999626	10239.4	7592.23	8136.21	6505.32
1837	YKL196C	11790.1	0.136746	0.154438	0.88544	0.375919	0.999626	10336.1	11672.4	14429	10722.8
1838	YKL197C	3284.12	-0.102286	0.131372	-0.778601	0.436215	0.999626	3423.45	3428.81	2979.09	3305.15
1839	YKL203C	9890.09	-0.0633297	0.141456	-0.4477	0.654369	0.999626	9666.14	10672	8761.88	10460.4
1840	YKL204W	4531.19	-0.115285	0.169008	-0.682126	0.495159	0.999626	4691.56	5020.62	3000.23	5412.35
1841	YKL205W	13058.8	0.00356329	0.153261	0.0232499	0.981451	0.999626	12103.4	13968.8	11304.4	14858.5
1842	YKL207W	8308.48	0.0192371	0.140487	0.136931	0.891085	0.999626	8857.41	7617.5	8887.51	7871.53
1843	YKL209C	31419.5	0.0024758	0.1347	0.0183801	0.985336	0.999626	29589.4	33182.9	29764.8	33141
1844	YKL210W	20672	-0.265884	0.162508	-1.63614	0.101811	0.999626	24855.8	22334.1	14114.3	21383.9
1845	YKL211C	9195.61	0.0632251	0.124756	0.50679	0.612302	0.999626	8707.6	9204.63	9613.93	9256.26
1846	YKL212W	18495.4	0.148197	0.123501	1.19996	0.230154	0.999626	17210.1	17531.5	19020.1	20219.9
1847	YKL213C	6665.48	0.0417076	0.139278	0.299455	0.764593	0.999626	6341.09	6746.26	7368.73	6205.83
1848	YKL215C	4532.55	-0.102035	0.140448	-0.726502	0.467531	0.999626	4458.83	5015.94	4016.48	4638.94
1849	YKL216W	40995.1	0.139475	0.142405	0.979424	0.32737	0.999626	34378.2	42495.1	44402.7	42704.5
1850	YKR001C	18205.1	-0.081975	0.129939	-0.630872	0.528125	0.999626	18755.7	18910.9	16528.6	18625.2
1851	YKR002W	4371.02	-0.0231794	0.143689	-0.161316	0.871844	0.999626	4280.28	4552.72	3887.12	4763.98
1852	YKR003W	6782.05	-0.0661419	0.143095	-0.462223	0.643922	0.999626	7214.51	6753.74	7244.34	5915.61
1853	YKR006C	4325.19	-0.0233011	0.143483	-0.162396	0.870994	0.999626	4731.91	4009.01	4553.84	4006
1854	YKR008W	6069.16	0.000919229	0.163567	0.00561988	0.995516	0.999626	5781.11	6350.41	4781.47	7363.63
1855	YKR013W	11433.7	-0.13304	0.147441	-0.902328	0.366882	0.999626	11793.3	12479	9413.67	12048.9
1856	YKR014C	6030.5	-0.0105881	0.163934	-0.0645874	0.948503	0.999626	6563.31	5568.07	7228.17	4762.43
1857	YKR016W	5243.39	-0.0082489	0.129679	-0.06361	0.949281	0.999626	5361.54	5161.93	5473.06	4977.01
1858	YKR018C	10960.7	0.0137049	0.133526	0.102638	0.91825	0.999626	10704.8	11087.5	10259.5	11791.1
1859	YKR021W	3604.47	-0.0587288	0.158052	-0.37158	0.710206	0.999626	3484.81	3937.89	2924.36	4070.84
1860	YKR024C	5666.45	0.0279683	0.129957	0.215212	0.829602	0.999626	5304.6	5895.61	5736.76	5728.82
1861	YKR025W	2700.67	0.158658	0.162094	0.978802	0.327678	0.999626	2046.99	2901.01	3224.13	2630.53
1862	YKR026C	6601.65	-0.00767968	0.139188	-0.0551749	0.955999	0.999626	6981.78	6266.19	7057.76	6100.86
1863	YKR027W	3147.7	0.00730104	0.131802	0.0553941	0.955825	0.999626	3011.07	3265.04	3051.23	3263.46
1864	YKR028W	11546.4	0.0279911	0.133417	0.209802	0.833822	0.999626	11036	11780	10942.4	12427.1
1865	YKR029C	3690.24	0.0403292	0.127294	0.316819	0.751381	0.999626	3539.54	3717.04	3668.2	3836.19
1866	YKR031C	7775.06	0.00158458	0.13479	0.0117559	0.99062	0.999626	7243.25	8296.89	7540.39	8019.72
1867	YKR035W-A	3766.13	0.0185299	0.152937	0.12116	0.903564	0.999626	3891.66	3573.86	4332.43	3266.55
1868	YKR036C	4087.19	0.0541517	0.132703	0.408068	0.683224	0.999626	3801.01	4184.94	4026.43	4336.36
1869	YKR038C	5767.36	-0.0528002	0.124351	-0.424607	0.671123	0.999626	5984.54	5801.09	5747.96	5535.85
1870	YKR042W	48921.6	-0.0692867	0.169981	-0.407615	0.683556	0.999626	44787.9	57608.5	32222.7	61067.2
1871	YKR043C	11405.1	0.0301557	0.148855	0.202585	0.839459	0.999626	10377.6	12111.3	10321.7	12809.9
1872	YKR048C	20263.8	0.0366212	0.149857	0.244374	0.806941	0.999626	20080.8	19749.3	23445.9	17779.2
1873	YKR050W	2666.63	-0.148828	0.167062	-0.890854	0.373008	0.999626	2856.28	2938.44	1826.01	3045.8
1874	YKR052C	2698.79	0.0659171	0.145062	0.454406	0.649536	0.999626	2520.18	2716.66	3057.45	2500.86
1875	YKR054C	9136.69	-0.0579497	0.14192	-0.408328	0.683033	0.999626	8675.54	10071.2	8270.54	9529.5
1876	YKR056W	7343.05	-0.0517165	0.138867	-0.372417	0.709582	0.999626	7204.56	7814.95	6600.02	7752.66
1877	YKR057W	21277.8	0.167032	0.166428	1.00363	0.315559	0.999626	20178.1	18303.5	29029.6	17600.2
1878	YKR059W	39434.2	-0.0163982	0.121058	-0.135456	0.892251	0.999626	40389.8	39004.6	38797.8	39544.4
1879	YKR060W	3553.86	0.00437212	0.135779	0.0322002	0.974312	0.999626	3654.52	3440.04	3792.58	3328.3
1880	YKR062W	3398.15	0.0414353	0.125649	0.32977	0.741574	0.999626	3289.67	3390.44	3491.57	3420.93
1881	YKR063C	3628.05	0.031575	0.135658	0.232754	0.815953	0.999626	3764.52	3392.31	3857.27	3498.11
1882	YKR064W	3478.2	0.0296159	0.132405	0.223677	0.823008	0.999626	3482.05	3385.76	3326.13	3718.87
1883	YKR065C	3106.99	-0.206959	0.14712	-1.40673	0.159506	0.999626	3763.97	3040.45	2678.07	2945.45
1884	YKR066C	8513.21	-0.058532	0.13243	-0.441983	0.658502	0.999626	9207.88	8241.68	8003.11	8600.17
1885	YKR067W	3791.46	-0.0130005	0.149767	-0.0868051	0.930826	0.999626	4004.43	3623.46	3311.2	4226.76
1886	YKR068C	4226.61	-0.0495506	0.161686	-0.306462	0.759253	0.999626	4835.28	3839.63	4795.15	3436.36
1887	YKR070W	3988.14	-0.0676325	0.140138	-0.482613	0.629371	0.999626	4246.56	3968.77	4194.36	3542.88
1888	YKR071C	6108.89	0.0292057	0.132373	0.220632	0.825379	0.999626	5739.1	6327.01	5932.05	6437.39
1889	YKR072C	6873.81	-0.0914234	0.155344	-0.588522	0.556182	0.999626	7537.34	6827.67	5548.94	7581.3
1890	YKR074W	4094	0.157241	0.161646	0.972749	0.330678	0.999626	3944.73	3564.5	5291.46	3575.3
1891	YKR079C	6523.18	-0.0464955	0.141237	-0.329203	0.742002	0.999626	6394.71	6921.25	5811.4	6965.35
1892	YKR080W	4271.6	-0.0253864	0.142107	-0.178643	0.858218	0.999626	4418.48	4222.38	4630.96	3814.58
1893	YKR081C	10902.6	0.0234103	0.141936	0.164935	0.868995	0.999626	9948.07	11629.3	10268.2	11764.8
1894	YKR082W	15288.2	-0.0714083	0.134187	-0.532156	0.594618	0.999626	15478.8	16034.2	13736.1	15903.6
1895	YKR084C	7969.09	0.0227583	0.122858	0.18524	0.853041	0.999626	7794.94	7994.63	7923.5	8163.29
1896	YKR085C	3517.97	0.098097	0.169218	0.579707	0.562112	0.999626	3599.79	3002.08	4777.73	2692.28
1897	YKR086W	5671.41	-0.0556825	0.136282	-0.408584	0.682845	0.999626	5497.53	6119.26	5218.07	5850.77
1898	YKR087C	2683.8	0.240477	0.152661	1.57524	0.115202	0.999626	2242.68	2507.97	3383.35	2601.2
1899	YKR088C	2781.73	-0.0122269	0.127811	-0.0956632	0.923788	0.999626	2842.46	2749.41	2827.33	2707.72
1900	YKR089C	5870.87	-0.0124758	0.145799	-0.0855687	0.931809	0.999626	5786.09	6021.94	5167.07	6508.4
1901	YKR090W	4272.46	-0.046912	0.133883	-0.350396	0.726041	0.999626	4320.63	4395.5	3910.75	4462.95
1902	YKR092C	14152.4	-0.231588	0.158154	-1.46432	0.143107	0.999626	15814.9	15796.5	10243.3	14755.1
1903	YKR093W	21615.8	0.00989127	0.141973	0.0696702	0.944456	0.999626	22710.4	20328.6	19772.7	23651.6
1904	YKR094C	69233	0.143124	0.161383	0.886864	0.375152	0.999626	69676.8	58365.6	88138.7	60750.8
1905	YKR095W	21274.1	-0.0245435	0.135813	-0.180716	0.856591	0.999626	20799.4	22200.2	19465.4	22631.2
1906	YKR096W	6388.83	-0.00673082	0.134988	-0.0498625	0.960232	0.999626	6343.86	6470.19	5900.96	6840.31
1907	YKR099W	5310.32	-0.0443143	0.132038	-0.335618	0.737159	0.999626	5269.23	5551.23	4922.02	5498.8
1908	YKR100C	3397.99	0.0220828	0.127988	0.172538	0.863015	0.999626	3309.02	3424.13	3323.64	3535.16
1909	YLL001W	4282.43	-0.0922432	0.124194	-0.742735	0.457642	0.999626	4479.28	4410.47	4074.94	4165.01
1910	YLL003W	3388.16	0.00283484	0.133165	0.0212882	0.983016	0.999626	3182.98	3586.03	3392.05	3391.59
1911	YLL008W	14585.3	-0.166404	0.154126	-1.07967	0.280291	0.999626	15092.4	16437.5	11367.8	15443.6
1912	YLL010C	3056	-0.107589	0.169444	-0.634951	0.52546	0.999626	3135.44	3395.12	2003.89	3689.54
1913	YLL011W	6643.48	-0.0424131	0.126895	-0.334237	0.738201	0.999626	6649.55	6871.66	6280.34	6772.38
1914	YLL012W	2859.03	-0.0189735	0.141806	-0.133799	0.893562	0.999626	2706.48	3060.1	2634.53	3034.99
1915	YLL013C	6818.79	-0.12594	0.167561	-0.751604	0.452289	0.999626	6888.36	7763.48	4693.15	7930.19
1916	YLL015W	7304.33	-0.0458009	0.148617	-0.308181	0.757945	0.999626	6832.53	8088.21	6442.04	7854.54
1917	YLL018C	33010.7	0.00992178	0.1363	0.0727939	0.94197	0.999626	32551.8	33184.8	30374.3	35932.1
1918	YLL019C	3223.45	-0.110357	0.151349	-0.729159	0.465904	0.999626	3377.01	3407.29	2634.53	3474.96
1919	YLL021W	12640.3	-0.125555	0.150425	-0.834671	0.403903	0.999626	12980.7	13797.6	10271.9	13510.8
1920	YLL022C	3055.67	0.104174	0.133486	0.780406	0.435152	0.999626	2774.47	3065.71	3295.03	3087.48
1921	YLL024C	150062	0.062071	0.126512	0.490635	0.623685	0.999626	139165	153221	155404	152457
1922	YLL026W	13392.4	-0.337065	0.164038	-2.0548	0.0398984	0.999626	17913.3	13770.4	12947.5	8938.25
1923	YLL028W	6831.94	-0.0897189	0.162407	-0.552433	0.580652	0.999626	7131.59	7186.09	5150.9	7859.18
1924	YLL029W	9017.67	-0.010673	0.122424	-0.087181	0.930528	0.999626	8917.11	9197.14	8896.21	9060.2
1925	YLL031C	9337.71	-0.140573	0.150633	-0.933211	0.350711	0.999626	10311.8	9603.29	7540.39	9895.37
1926	YLL032C	3597.93	-0.0204029	0.14205	-0.143632	0.885791	0.999626	3597.03	3663.7	3219.16	3911.83
1927	YLL034C	7805.15	0.0847941	0.158993	0.53332	0.593812	0.999626	6139.88	8794.75	7756.82	8529.16
1928	YLL035W	4683.3	-0.167401	0.155231	-1.0784	0.280855	0.999626	4875.64	5260.19	3629.64	4967.75
1929	YLL036C	4525.98	0.0167981	0.127122	0.132141	0.894873	0.999626	4371.49	4617.29	4446.86	4668.27
1930	YLL039C	3882.49	-0.170298	0.169486	-1.00479	0.314996	0.999626	5103.39	3505.55	4295.11	2625.9
1931	YLL040C	12236.2	-0.0573566	0.136835	-0.419167	0.675094	0.999626	12180.2	12902	10984.7	12877.9
1932	YLL043W	7949.64	-0.0219199	0.149736	-0.146391	0.883613	0.999626	7744.08	8318.42	6842.57	8893.48
1933	YLL045C	119026	-0.00273798	0.142858	-0.0191657	0.984709	0.999626	114390	123956	106745	131016
1934	YLL048C	27787.5	0.0434188	0.15891	0.273228	0.784678	0.999626	24727	29614.7	23763	33045.3
1935	YLL050C	15479.1	0.15711	0.152675	1.02905	0.303455	0.999626	14863.5	13759.2	19071.1	14222.5
1936	YLL051C	5647.61	-0.115657	0.147652	-0.78331	0.433445	0.999626	5761.21	6137.98	4703.1	5988.16
1937	YLL054C	2686.21	-0.0406234	0.128866	-0.315238	0.752581	0.999626	2651.2	2813.05	2602.19	2678.39
1938	YLR001C	3297.64	-0.111872	0.128511	-0.870524	0.384014	0.999626	3567.18	3336.16	3094.77	3192.45
1939	YLR002C	9865.68	-0.0155558	0.142963	-0.10881	0.913353	0.999626	9415.18	10453.9	8880.04	10713.5
1940	YLR003C	6392.7	-0.0439622	0.127423	-0.345009	0.730088	0.999626	6407.98	6611.5	6022.86	6528.47
1941	YLR005W	3400.41	0.106331	0.127823	0.83186	0.405488	0.999626	3181.33	3318.38	3647.05	3454.89
1942	YLR006C	3011.46	0.0228689	0.14668	0.15591	0.876104	0.999626	2934.23	3024.54	2695.48	3391.59
1943	YLR007W	2721.21	0.100452	0.150266	0.668496	0.503817	0.999626	2584.86	2600.62	3221.64	2477.7
1944	YLR008C	5472.9	-0.177731	0.151638	-1.17207	0.241168	0.999626	6767.85	5102.97	5108.61	4912.18
1945	YLR009W	10608.1	0.0513436	0.121396	0.422945	0.672336	0.999626	10462.2	10309.8	10757.1	10903.4
1946	YLR017W	7967.82	0.00245007	0.129697	0.0188907	0.984928	0.999626	7563.87	8355.85	7792.89	8158.66
1947	YLR018C	5360.3	0.0212985	0.131182	0.162359	0.871024	0.999626	5226.11	5398.69	5708.16	5108.23
1948	YLR019W	6445.6	-0.106348	0.160868	-0.661086	0.508557	0.999626	6941.98	6664.84	4898.39	7277.19
1949	YLR020C	4615.93	-0.0452383	0.127357	-0.355208	0.722434	0.999626	4526.27	4880.25	4507.81	4549.4
1950	YLR022C	6962.38	0.17632	0.165563	1.06497	0.286887	0.999626	6066.35	6478.62	9452.23	5852.31
1951	YLR023C	3283.72	0.216126	0.134512	1.60674	0.108112	0.999626	2818.69	3140.58	3456.74	3718.87
1952	YLR024C	3745.45	-0.213597	0.156656	-1.36347	0.172733	0.999626	3649.54	4636.94	2957.94	3737.39
1953	YLR026C	3899.55	-0.095508	0.151031	-0.632375	0.527142	0.999626	4279.73	3871.45	3246.52	4200.51
1954	YLR027C	22369.9	-0.127809	0.133767	-0.955461	0.339345	0.999626	24858	22328.4	20052.6	22240.6
1955	YLR028C	13958.6	-0.0399187	0.123386	-0.323528	0.746296	0.999626	13779.5	14595.8	13817	13642
1956	YLR029C	179765	0.206793	0.167928	1.23144	0.218157	0.999626	160798	154440	256647	147175
1957	YLR032W	3802.62	-0.111777	0.138074	-0.809546	0.418201	0.999626	3808.75	4168.1	3369.67	3863.98
1958	YLR033W	5628.46	0.00100154	0.12461	0.00803738	0.993587	0.999626	5755.68	5496.01	5568.84	5693.31
1959	YLR034C	7043.06	-0.0989431	0.153903	-0.642891	0.520295	0.999626	7052.54	7710.14	5709.4	7700.17
1960	YLR039C	4806.77	0.0867677	0.1432	0.605918	0.544569	0.999626	4176.91	5062.73	5195.68	4791.77
1961	YLR043C	17217.2	0.334964	0.169907	1.97146	0.0486715	0.999626	12341.1	14539.7	27612.8	14375.3
1962	YLR044C	768539	0.0947152	0.130287	0.726974	0.467242	0.999626	690835	784847	798560	799915
1963	YLR045C	7124.28	-0.0979882	0.125176	-0.782806	0.433741	0.999626	7526.28	7298.39	6636.09	7036.36
1964	YLR048W	140457	0.0508122	0.119697	0.424506	0.671197	0.999626	138903	136226	143315	143382
1965	YLR049C	3921.75	0.0276511	0.140417	0.196921	0.843889	0.999626	3978.45	3769.44	4317.5	3621.61
1966	YLR051C	3583.09	0.0332953	0.149366	0.222911	0.823605	0.999626	3394.7	3660.89	4087.38	3189.36
1967	YLR052W	4382.7	0.105138	0.128058	0.82102	0.411635	0.999626	4050.32	4330.93	4681.96	4467.58
1968	YLR056W	26537.7	-0.037239	0.146488	-0.254213	0.799331	0.999626	25011.1	28972.7	23490.6	28676.5
1969	YLR057W	5414.28	-0.0415386	0.137533	-0.302026	0.762632	0.999626	5705.38	5318.21	4917.05	5716.47
1970	YLR058C	27091.7	0.0295622	0.137712	0.214667	0.830027	0.999626	27301.4	26181.2	25059.2	29825
1971	YLR059C	3075.95	-0.0238366	0.137191	-0.173748	0.862064	0.999626	3262.03	2952.48	2872.11	3217.15
1972	YLR060W	34784.5	0.0268049	0.13983	0.191697	0.847979	0.999626	32520.8	36224.3	32333.4	38059.3
1973	YLR061W	80060.9	0.23744	0.162429	1.46181	0.143793	0.999626	65915.6	73981.4	108558	71788.5
1974	YLR064W	4110.2	-0.100232	0.16345	-0.613228	0.539726	0.999626	4114.99	4551.78	3074.87	4699.14
1975	YLR066W	3951.89	0.210093	0.164964	1.27357	0.202816	0.999626	3490.34	3492.44	5420.82	3403.94
1976	YLR067C	3761.32	0.0186527	0.124774	0.149492	0.881166	0.999626	3781.11	3683.35	3780.14	3800.69
1977	YLR069C	4945.57	0.0192448	0.135091	0.142458	0.886718	0.999626	5044.24	4765.15	5320.07	4652.83
1978	YLR071C	9729.07	-0.0221722	0.152364	-0.145521	0.884299	0.999626	9245.47	10419.3	8320.3	10931.2
1979	YLR072W	2811.58	0.0328779	0.128471	0.255916	0.798016	0.999626	2713.11	2832.7	2781.31	2919.21
1980	YLR073C	4687.61	-0.0704797	0.145303	-0.485055	0.627638	0.999626	4543.41	5132.92	4104.8	4969.3
1981	YLR074C	4227.63	0.148718	0.136798	1.08714	0.276976	0.999626	3652.31	4257.94	4449.35	4550.94
1982	YLR075W	190428	0.137596	0.164893	0.834452	0.404027	0.999626	170442	181286	252485	157498
1983	YLR077W	3666.57	-0.0403902	0.128893	-0.313363	0.754005	0.999626	3805.98	3651.53	3735.37	3473.41
1984	YLR078C	2796.4	0.0570656	0.13833	0.412533	0.679948	0.999626	2857.94	2595	3045.01	2687.65
1985	YLR079W	3815.67	-0.14403	0.1579	-0.912161	0.361684	0.999626	4311.24	3873.32	2951.72	4126.41
1986	YLR083C	17780.2	-0.0190281	0.140492	-0.135439	0.892265	0.999626	17947	17912.3	15884.3	19377
1987	YLR084C	14313.2	-0.00635723	0.154361	-0.041184	0.967149	0.999626	13916.6	14798	12042	16496.4
1988	YLR085C	2692.04	-0.0058091	0.148697	-0.0390666	0.968837	0.999626	2750.15	2649.28	3011.43	2357.29
1989	YLR086W	7227.19	-0.0371347	0.127802	-0.290564	0.771385	0.999626	7147.06	7531.4	6845.06	7385.25
1990	YLR087C	9562.82	-0.0790934	0.153452	-0.515428	0.606254	0.999626	9675.54	10181.6	7804.09	10590
1991	YLR088W	6478.26	0.0326752	0.1386	0.235752	0.813625	0.999626	6169.17	6601.21	6035.3	7107.37
1992	YLR089C	9185.35	-0.227601	0.151127	-1.50603	0.13206	0.999626	10073	10276.1	7034.13	9358.15
1993	YLR090W	3798.01	-0.184567	0.147601	-1.25045	0.211135	0.999626	4482.6	3761.02	3765.22	3183.19
1994	YLR093C	4458.63	0.0800896	0.14746	0.543126	0.587043	0.999626	4469.89	4117.57	5154.63	4092.45
1995	YLR094C	3314.39	0.0722283	0.160426	0.450228	0.652546	0.999626	2823.67	3556.08	2918.14	3959.69
1996	YLR095C	6174.24	-0.0895753	0.154867	-0.5784	0.562994	0.999626	6180.23	6709.76	4992.93	6814.06
1997	YLR096W	8410.16	-0.0431847	0.159534	-0.270693	0.786627	0.999626	7865.7	9328.16	6840.08	9606.69
1998	YLR099C	4064.22	-0.163804	0.126493	-1.29497	0.195332	0.999626	4301.84	4378.66	3676.9	3899.48
1999	YLR100W	10386.9	-0.122652	0.121546	-1.0091	0.312929	0.999626	10951.9	10860.1	9763.2	9972.55
[truncated: 5,127 more rows]

## Sheet: Rat1_AID_DESeq
	Gene	baseMean	log2FoldChange	lfcSE	stat	pvalue	padj	untA	untB	auxA	auxB
1	YDR523C	3802.71	4.89681	0.167618	29.2141	1.28548e-187	5.39602e-184	214.287	232.528	7415.85	7348.19
2	YLR341W	2125.8	6.35749	0.217672	29.2067	1.59433e-187	5.39602e-184	44.218	38.6491	4315.21	4105.13
3	YDR522C	950.018	6.63844	0.280517	23.665	8.27119e-124	1.86626e-120	13.6056	10.7711	1918.33	1857.37
4	YAL037W	2740.42	4.44337	0.188132	23.6184	2.49568e-123	4.22332e-120	193.879	233.795	5497.52	5036.47
5	YGR142W	18461.7	3.52039	0.15403	22.8553	1.29387e-115	1.75164e-112	2937.1	2675.03	35171.2	33063.5
6	YOL091W	2023.05	3.67025	0.183671	19.9827	7.78875e-89	8.78701e-86	243.199	294.62	3779.67	3774.69
7	YDL214C	1389.79	3.70609	0.213537	17.3557	1.78626e-67	1.72732e-64	151.362	196.414	2794.42	2416.97
8	YPR150W	576.389	4.15218	0.245096	16.941	2.24146e-64	1.89656e-61	62.9257	43.0843	1090.99	1108.56
9	YDR218C	425.541	4.49448	0.270413	16.6208	4.92585e-62	3.70479e-59	25.5104	29.1452	740.143	907.365
10	YPL130W	352.194	4.70367	0.284619	16.5262	2.37724e-61	1.60915e-58	18.7076	19.0078	628.916	742.147
11	YPL241C	4829.06	2.67504	0.165494	16.164	9.04681e-59	5.56708e-56	1239.81	1260.21	8996.38	7819.86
12	YGL214W	346.108	5.35297	0.332817	16.0838	3.31264e-58	1.8686e-55	8.50347	9.50388	786.831	579.594
13	YOR365C	373.482	4.13403	0.258373	16.0003	1.27248e-57	6.62571e-55	28.9118	34.8476	757.308	672.862
14	YBR147W	498.545	3.52531	0.22129	15.9308	3.87672e-57	1.74943e-54	66.3271	73.4967	885.7	968.655
15	YDR403W	713.95	3.03859	0.190697	15.9342	3.67147e-57	1.74943e-54	144.559	143.825	1252.34	1315.08
16	YDR014W-A	346.906	4.06623	0.259186	15.6884	1.81496e-55	7.67842e-53	34.0139	30.4124	699.634	623.563
17	YNL028W	394.733	5.98401	0.381811	15.6727	2.32489e-55	9.25716e-53	5.10208	3.16796	979.076	591.586
18	YOR134W	708.301	4.83836	0.314079	15.4049	1.51706e-53	5.70497e-51	23.8097	37.3819	1703.43	1068.59
19	YLR054C	611.676	3.70513	0.241565	15.338	4.26048e-53	1.51785e-50	57.8236	86.8021	1156.22	1145.86
20	YHR124W	692.038	3.03739	0.202491	15.0001	7.32997e-51	2.48083e-48	130.953	144.459	1317.56	1175.18
21	YDR401W	542.027	3.49365	0.235244	14.8512	6.83781e-50	2.20405e-47	90.1368	67.7943	1062.84	947.337
22	YJL032W	214.456	5.4177	0.366962	14.7636	2.51399e-49	7.73509e-47	1.70069	5.06874	459.328	391.726
23	YGR059W	287.023	3.94127	0.267443	14.7369	3.73774e-49	1.10003e-46	25.5104	29.7788	523.867	568.935
24	YKR005C	1476.06	2.50423	0.171835	14.5735	4.14023e-48	1.16772e-45	420.071	425.14	2396.88	2662.14
25	YER179W	360.204	3.55289	0.245161	14.4921	1.35925e-47	3.6803e-45	52.7215	45.6186	630.975	711.502
26	snR77	2898.92	2.61336	0.180931	14.444	2.73559e-47	7.12199e-45	770.414	774.883	5498.89	4551.48
27	YPL033C	253.086	4.51293	0.314738	14.3387	1.25416e-46	3.14423e-44	13.6056	14.5726	432.551	551.614
28	YNR064C	274.512	4.02309	0.288994	13.921	4.72171e-44	1.14147e-41	28.9118	21.5421	571.929	475.667
29	YDR256C	1329.84	2.97085	0.214226	13.8678	9.92327e-44	2.31623e-41	256.805	291.452	2684.56	2086.54
30	YNL008C	8516.22	2.19204	0.158415	13.8373	1.51756e-43	3.42413e-41	2909.89	3014	14919.6	13221.4
31	YLR329W	545.498	2.91067	0.216319	13.4554	2.86011e-41	6.24519e-39	110.545	122.283	1049.79	899.37
32	snR68	3540.21	2.2019	0.163851	13.4384	3.60156e-41	7.61843e-39	1294.23	1151.87	5662.99	6051.76
33	YCL001W-A	410.078	3.32626	0.250037	13.3031	2.22132e-40	4.55641e-38	56.1229	69.6951	680.41	834.083
34	YER054C	1098.14	2.49443	0.189022	13.1964	9.1969e-40	1.83099e-37	295.921	328.834	2011.71	1756.1
35	YLR343W	1438.24	2.67268	0.203488	13.1343	2.0937e-39	4.04922e-37	321.431	401.064	2332.34	2698.11
36	YOL132W	484.88	3.62212	0.277203	13.0667	5.10374e-39	9.59645e-37	51.0208	65.26	1071.77	751.474
37	YDL114W	204.863	4.31083	0.330463	13.0448	6.80228e-39	1.24445e-36	11.9049	13.3054	453.149	341.094
38	YMR084W	522.669	2.70705	0.212265	12.7531	2.99481e-37	5.3347e-35	141.158	118.482	952.986	878.052
39	YBR148W	849.189	2.55271	0.201601	12.6622	9.57843e-37	1.66247e-34	204.083	255.338	1505	1432.33
40	YFR032C	568.622	3.61012	0.286754	12.5896	2.40855e-36	4.07586e-34	73.1298	65.26	1310.01	826.088
41	YPL201C	516.093	2.87077	0.228508	12.5631	3.36687e-36	5.55861e-34	110.545	114.047	1023.02	816.761
42	YOR339C	386.16	3.30436	0.264687	12.484	9.12491e-36	1.47063e-33	44.218	71.5959	711.993	716.831
43	YOR214C	142.287	4.31051	0.347138	12.4173	2.10563e-35	3.31465e-33	6.80278	8.87029	286.994	266.48
44	YFL055W	711.48	2.26425	0.183601	12.3324	6.06138e-35	9.32488e-33	232.995	235.063	1150.72	1227.14
45	YMR085W	813.687	2.51887	0.204399	12.3233	6.78436e-35	1.02052e-32	200.682	248.368	1469.3	1336.4
46	YLR081W	203.019	3.45491	0.281168	12.2877	1.05478e-34	1.55213e-32	23.8097	29.7788	370.758	387.728
47	YOR050C	264.76	4.01601	0.326975	12.2823	1.1276e-34	1.62399e-32	23.8097	19.6414	615.87	399.72
48	YIL025C	112.95	5.18302	0.422234	12.2752	1.23061e-34	1.73542e-32	0	1.26718	208.036	242.497
49	YGR067C	720.391	2.57084	0.209509	12.2708	1.29993e-34	1.79576e-32	205.784	183.108	1360.13	1132.54
50	YLL006W-A	109.487	4.9413	0.408284	12.1026	1.02313e-33	1.38512e-31	1.70069	1.90078	223.828	210.519
51	YCR045C	268.344	3.95711	0.332304	11.9081	1.07366e-32	1.42502e-30	20.4083	23.4429	636.468	393.058
52	YOR190W	563.488	2.47557	0.210961	11.7348	8.45533e-32	1.10066e-29	142.858	174.238	926.895	1009.96
53	YER148W-A	249.56	3.17802	0.272788	11.6502	2.2898e-31	2.92446e-29	44.218	39.9163	406.461	507.645
54	YNL128W	562.466	2.21474	0.190539	11.6236	3.12807e-31	3.92109e-29	183.675	195.146	931.701	939.342
55	YNL077W	3009.71	1.834	0.15881	11.5484	7.51889e-31	9.25371e-29	1282.32	1288.73	4972.28	4495.52
56	YNL120C	110.023	4.43479	0.386368	11.4782	1.6987e-30	2.0533e-28	1.70069	5.70233	212.843	219.846
57	YJR061W	2020.36	1.94763	0.170501	11.423	3.21081e-30	3.81297e-28	756.809	850.914	3104.07	3369.64
58	YPL264C	832.958	2.10791	0.185557	11.3599	6.62385e-30	7.73049e-28	323.132	281.315	1389.66	1337.73
59	YBR294W	193.54	3.14806	0.278515	11.303	1.26786e-29	1.45461e-27	37.4153	29.7788	363.206	343.759
60	YOR351C	113.226	4.08615	0.367782	11.1103	1.11841e-28	1.26175e-26	8.50347	6.33592	236.873	201.192
61	YBR099C	950.838	3.51602	0.31818	11.0504	2.18198e-28	2.42128e-26	161.566	73.4967	1798.86	1769.43
62	YER096W	598.718	2.26113	0.205246	11.0167	3.17542e-28	3.46684e-26	200.682	190.711	1084.12	919.356
63	YHR176W	1290.93	2.4107	0.220094	10.953	6.42503e-28	6.90333e-26	401.364	360.514	2521.84	1880.02
64	YNL171C	133.105	3.56877	0.328876	10.8514	1.96363e-27	2.07684e-25	11.9049	16.4734	237.56	266.48
65	YDR012W	14510	-1.79782	0.165774	-10.845	2.1053e-27	2.19243e-25	24233.2	21190.5	6013.15	6603.38
66	YML047W-A	147.663	4.15024	0.383314	10.8273	2.55691e-27	2.62239e-25	10.2042	6.96951	354.967	218.514
67	YJL120W	122.333	3.74541	0.347688	10.7723	4.65137e-27	4.69927e-25	11.9049	10.7711	257.471	209.187
68	YOR170W	153.372	3.59301	0.335423	10.7119	8.95387e-27	8.91305e-25	13.6056	18.3742	333.682	247.826
69	YFL040W	135.588	3.71569	0.349738	10.6242	2.30012e-26	2.25645e-24	10.2042	13.939	221.082	297.125
70	YJL153C	1154.21	2.11896	0.200606	10.5628	4.43316e-26	4.25716e-24	440.48	383.957	2077.62	1714.8
71	YOL162W	156.344	3.0468	0.288465	10.5621	4.46533e-26	4.25716e-24	28.9118	27.2445	278.755	290.463
72	YPR158W	5548.83	1.77552	0.169147	10.4969	8.92924e-26	8.39473e-24	2503.42	2377.87	9338.3	7975.75
73	YPL165C	112.015	3.53734	0.338572	10.4478	1.49957e-25	1.3905e-23	11.9049	12.6718	216.962	206.522
74	YDR216W	7666.84	1.85327	0.179087	10.3484	4.25559e-25	3.89272e-23	3464.31	2969.65	12980	11253.5
75	YHR054C	380.465	4.23094	0.410504	10.3067	6.57179e-25	5.85322e-23	5.10208	26.6109	959.851	530.295
76	YOL024W	231.07	2.53436	0.245868	10.3078	6.49662e-25	5.85322e-23	57.8236	63.9928	393.416	409.047
77	YCL001W-B	329.499	2.52673	0.250511	10.0863	6.35152e-24	5.58357e-22	90.1368	86.1685	644.707	496.985
78	YPL240C	65155.9	1.70092	0.168792	10.077	6.97991e-24	6.05731e-22	29986.6	29727.5	109439	91470.6
79	YOR064C	507.147	-2.58638	0.256793	-10.0718	7.3605e-24	6.30674e-22	721.094	1047.96	124.959	134.572
80	YHR175W	8857.56	2.46078	0.24549	10.0239	1.19629e-23	1.01221e-21	2363.96	2581.89	18611.4	11873
81	YOR242C	1728.29	2.46412	0.246516	9.99578	1.59025e-23	1.32894e-21	372.452	584.172	3097.2	2859.33
82	YGL010W	801.587	-1.8314	0.183833	-9.96232	2.22803e-23	1.83921e-21	1277.22	1248.18	317.204	363.745
83	YGR139W	76.7602	3.96097	0.400875	9.88081	5.0426e-23	4.11245e-21	5.10208	3.80155	146.243	151.894
84	YFL034C-A	4612.82	-2.02912	0.210091	-9.6583	4.53345e-22	3.65321e-20	7086.79	7917.37	1464.49	1982.61
85	YPR059C	386.12	2.35329	0.243771	9.65366	4.74319e-22	3.77725e-20	122.45	110.245	741.516	570.267
86	YEL069C	83.3029	3.75499	0.38978	9.6336	5.76713e-22	4.53926e-20	6.80278	5.70233	143.497	177.209
87	YDR018C	279.556	2.42883	0.254318	9.55035	1.29259e-21	1.0057e-19	76.5312	80.4662	422.939	538.29
88	YCR024C	3006.94	1.89122	0.198867	9.50998	1.90695e-21	1.46683e-19	1190.49	1255.78	5413.75	4167.75
89	YPL060W	1951.61	1.56306	0.1644	9.50769	1.9495e-21	1.48272e-19	994.906	936.449	2799.91	3075.18
90	YNL144W-A	79.4784	3.81305	0.40146	9.49796	2.1405e-21	1.60989e-19	5.10208	5.06874	133.198	174.544
91	YMR151W	215.24	2.37602	0.250511	9.48468	2.43125e-21	1.80848e-19	68.0278	59.5576	377.624	355.751
92	YKL093W	716.096	2.26739	0.239926	9.45038	3.376e-21	2.48393e-19	193.879	256.605	1354.64	1059.26
93	YOR297C	2506.67	1.73084	0.183663	9.42396	4.34402e-21	3.16179e-19	1238.11	1014.38	4026.16	3748.04
94	YDR344C	1041.68	3.01711	0.321022	9.39847	5.53628e-21	3.98671e-19	202.383	159.665	2534.89	1269.78
95	YGR221C	5333.26	1.99127	0.21237	9.37642	6.82538e-21	4.86326e-19	2071.45	1995.81	10024.2	7241.6
96	YGL136C	996.461	-1.57645	0.168439	-9.35922	8.03308e-21	5.66416e-19	1539.13	1470.57	499.15	476.999
97	YCR010C	358.278	2.40777	0.257819	9.33901	9.72369e-21	6.78553e-19	95.2389	108.344	708.56	520.969
98	YOR268C	74.8565	3.65896	0.397817	9.1976	3.66046e-20	2.52833e-18	3.40139	6.96951	154.483	134.572
99	YDR343C	174.907	2.69035	0.294142	9.14644	5.88419e-20	4.02324e-18	32.3132	44.985	339.862	282.469
100	YPL147W	1360.34	1.68826	0.185275	9.11215	8.07627e-20	5.46683e-18	568.032	676.676	2184.73	2011.92
101	YDR524C	8126.42	1.46262	0.160943	9.08778	1.01084e-19	6.77466e-18	4299.35	4188.04	12824.8	11193.5
102	YLR282C	70.7712	3.78778	0.41816	9.05822	1.32602e-19	8.79981e-18	3.40139	4.43514	160.662	114.586
103	YNL093W	117.853	3.12821	0.345525	9.05349	1.38465e-19	9.09972e-18	20.4083	15.8398	251.292	183.871
104	YBR119W	3360.77	1.75641	0.194362	9.0368	1.61323e-19	1.05e-17	1590.15	1371.73	5784.51	4696.71
105	YNL318C	69.6693	3.6246	0.401623	9.02487	1.79913e-19	1.15984e-17	3.40139	6.33592	127.706	141.234
106	snR57	4288.05	1.94804	0.216239	9.00876	2.08392e-19	1.33076e-17	1962.6	1388.83	6901.59	6899.17
107	YEL018C-A	66.2169	3.6565	0.407509	8.97281	2.89054e-19	1.82861e-17	5.10208	4.43514	118.093	137.237
108	YER024W	1939.41	1.41514	0.158014	8.95579	3.373e-19	2.11406e-17	998.307	1077.11	2856.21	2826.02
109	YLL046C	213.492	2.45548	0.274931	8.93126	4.21176e-19	2.61554e-17	45.9187	67.1607	383.803	357.083
110	YLR080W	713.229	2.08298	0.233343	8.92669	4.38928e-19	2.68855e-17	217.689	286.384	1048.42	1300.42
111	YOR003W	875.208	1.53928	0.172445	8.9262	4.40876e-19	2.68855e-17	425.173	447.95	1285.98	1341.73
112	YNR066C	1445.3	1.64065	0.185974	8.82193	1.12505e-18	6.79949e-17	721.094	643.096	2381.09	2035.91
113	YDR273W	602.153	1.90083	0.215551	8.81848	1.16028e-18	6.95039e-17	215.988	263.574	888.446	1040.6
114	YKL163W	434.952	1.93019	0.219391	8.79794	1.39356e-18	8.27456e-17	190.478	154.596	663.245	731.488
115	YMR101C	239.413	2.611	0.29703	8.79037	1.49067e-18	8.7742e-17	73.1298	44.3514	384.49	455.681
116	YOL163W	172.327	2.59483	0.295371	8.78497	1.56404e-18	9.12674e-17	44.218	39.9163	345.354	259.818
117	YHR157W	511.199	1.82193	0.207457	8.78222	1.60277e-18	9.20835e-17	205.784	224.292	869.908	744.812
118	YKL107W	154.196	2.61161	0.29738	8.78205	1.60524e-18	9.20835e-17	32.3132	39.9163	300.726	243.829
119	YOR032C	177.066	2.67219	0.30783	8.68075	3.93173e-18	2.23646e-16	39.116	40.5499	371.445	257.153
120	YBR033W	228.453	2.05498	0.23779	8.64201	5.52324e-18	3.11557e-16	85.0347	80.4662	364.579	383.731
121	snR44	6472.27	1.37169	0.158905	8.63216	6.02025e-18	3.36786e-16	3709.21	3382.75	8982.64	9814.46
122	YHR160C	129.491	2.64807	0.307087	8.62318	6.51173e-18	3.58482e-16	32.3132	27.878	249.918	207.854
123	YLR445W	116.503	3.14045	0.364188	8.62314	6.514e-18	3.58482e-16	8.50347	21.5421	233.44	202.525
124	YHR014W	175.293	2.68593	0.313052	8.57983	9.50164e-18	5.18682e-16	42.5173	36.1147	369.385	253.156
125	YPL027W	88.191	3.28261	0.382842	8.57433	9.96634e-18	5.39697e-16	5.10208	13.3054	154.483	179.874
126	YJR149W	2825.81	1.47474	0.17274	8.53735	1.37332e-17	7.37775e-16	1338.45	1580.18	4279.51	4105.13
127	YDR195W	3713.03	1.26028	0.148688	8.47602	2.33037e-17	1.24207e-15	2098.66	2213.77	5240.73	5298.96
128	YDR402C	232.587	2.27357	0.268671	8.46228	2.62197e-17	1.38657e-15	79.9326	65.26	438.73	346.424
129	YNR056C	226.012	2.09744	0.248549	8.43874	3.20787e-17	1.68326e-15	76.5312	80.4662	344.668	402.385
130	YER097W	1590.13	2.80614	0.332949	8.42814	3.51208e-17	1.82871e-15	367.35	259.773	3884.03	1849.37
131	YPR068C	1511.25	1.37197	0.163041	8.41489	3.93261e-17	2.03205e-15	840.143	814.799	2280.85	2109.19
132	YGR212W	2818.68	1.87121	0.222573	8.40716	4.20043e-17	2.15399e-15	1137.76	1155.04	5279.18	3702.74
133	tW(CCA)P	230.095	2.05032	0.244209	8.39573	4.62997e-17	2.35641e-15	78.2319	86.8021	399.595	355.751
134	YBR031W	40714.8	-1.38488	0.165467	-8.36951	5.78592e-17	2.92276e-15	63197.8	55434.9	20981.5	23245.1
135	YHR171W	2035.13	1.36169	0.162756	8.36646	5.93748e-17	2.9771e-15	1181.98	1060	2983.23	2915.29
136	YCR022C	147.102	2.80693	0.336014	8.35359	6.62166e-17	3.29574e-15	30.6125	27.2445	322.697	207.854
137	YBR008C	1506.6	1.4632	0.175257	8.34888	6.89117e-17	3.40484e-15	807.83	760.944	2380.4	2077.21
138	YBL053W	167.103	2.2733	0.274522	8.28096	1.22182e-16	5.99314e-15	57.8236	46.2522	293.86	270.477
139	YHR184W	390.722	1.99203	0.240673	8.27692	1.26401e-16	6.15547e-15	129.253	160.299	568.496	704.84
140	YHR086W-A	50.477	3.84312	0.466613	8.23621	1.7775e-16	8.59421e-15	1.70069	0.633592	124.959	74.6144
141	YDL020C	18656.5	1.49869	0.182125	8.22894	1.88875e-16	9.06736e-15	8794.29	10200.8	30192.8	25438.2
142	YMR316C-A	112.18	2.84045	0.345427	8.22302	1.98449e-16	9.45987e-15	27.2111	16.4734	223.828	181.206
143	YHL005C	73.4483	3.40503	0.415337	8.19824	2.43928e-16	1.15465e-14	3.40139	8.2367	168.901	113.254
144	YDR014W	3457.76	1.47017	0.179934	8.17059	3.06891e-16	1.4426e-14	1719.4	1857.06	5600.51	4654.07
145	YGR273C	44.3318	3.81162	0.466571	8.16942	3.09878e-16	1.4466e-14	0	1.26718	73.465	102.595
146	YBR250W	332.982	1.7213	0.210767	8.16687	3.16483e-16	1.46731e-14	154.763	143.192	517.002	516.971
147	YPL035C	57.6073	3.425	0.419925	8.15622	3.4566e-16	1.59168e-14	5.10208	4.43514	124.959	95.9328
148	YLR284C	1073.16	1.54457	0.189456	8.15268	3.55932e-16	1.62791e-14	488.099	572.767	1706.17	1525.6
149	YGR291C	51.7631	3.56101	0.436882	8.15097	3.61032e-16	1.64015e-14	5.10208	1.90078	96.1225	103.927
150	YPR116W	948.109	1.41899	0.175687	8.07678	6.65018e-16	3.00101e-14	534.018	477.728	1412.31	1368.38
151	YPR184W	3030.82	1.3853	0.171598	8.07293	6.86315e-16	3.0766e-14	1532.33	1751.25	4639.97	4199.73
152	YDR067C	897.129	-2.04141	0.254321	-8.02692	9.99496e-16	4.45105e-14	1251.71	1687.89	270.516	378.402
153	YNR002C	289.393	2.46022	0.306808	8.01876	1.06814e-15	4.72566e-14	83.334	69.0615	624.109	381.066
154	YCL007C	323.122	2.43099	0.303583	8.00767	1.16899e-15	5.13825e-14	57.8236	110.245	534.166	590.253
155	YHR177W	292.363	2.79912	0.349951	7.9986	1.25838e-15	5.49547e-14	57.8236	53.8553	712.679	345.092
156	YML011C	527.922	-1.62695	0.203819	-7.98233	1.43593e-15	6.23066e-14	744.904	867.387	238.246	261.15
157	snR67	7378.78	2.01201	0.252493	7.96859	1.60493e-15	6.91962e-14	2767.03	2647.78	9193.43	14906.9
158	YMR232W	1030.25	1.40745	0.176867	7.95765	1.75331e-15	7.51147e-14	518.712	581.004	1461.06	1560.24
159	YKR097W	313.972	1.80163	0.226587	7.95116	1.84769e-15	7.86605e-14	139.457	127.352	530.733	458.346
160	YNL237W	532.073	1.58954	0.200709	7.91963	2.38218e-15	1.00781e-13	268.71	245.834	859.609	754.139
161	YDR065W	2687.6	1.26773	0.1606	7.89373	2.93298e-15	1.23313e-13	1469.4	1631.5	3909.44	3740.05
162	YPL073C	43.0995	3.66097	0.465918	7.85755	3.91708e-15	1.63671e-13	3.40139	0	82.3907	86.606
163	YNR068C	671.746	1.47222	0.188064	7.8283	4.94494e-15	2.05351e-13	335.037	356.712	1053.23	942.007
164	YBR188C	685.445	-1.45323	0.185751	-7.82351	5.13712e-15	2.12032e-13	1005.11	1023.88	379.684	333.1
165	YOR029W	45.5841	3.66127	0.468384	7.81681	5.41809e-15	2.22273e-13	3.40139	0	102.988	75.9468
166	YDL162C	48.7928	3.40285	0.436236	7.80048	6.16697e-15	2.51471e-13	5.10208	2.53437	100.929	86.606
167	snR85	1001.75	1.40032	0.179985	7.78017	7.24267e-15	2.93567e-13	496.603	575.302	1452.14	1482.96
168	YFL015C	53.7583	3.76858	0.484803	7.77343	7.63899e-15	3.07788e-13	0	0.633592	153.109	61.2904
169	YML118W	790.837	1.88286	0.243142	7.74386	9.64407e-15	3.86276e-13	326.533	306.025	1499.51	1031.28
170	YBL089W	1171.08	-1.3932	0.180249	-7.72931	1.08131e-14	4.30553e-13	1724.5	1696.13	580.168	683.521
171	YBL088C	8124.4	1.24197	0.160787	7.72429	1.12476e-14	4.45235e-13	4814.66	4689.21	10717	12276.7
172	YLR414C	1956.58	-1.38765	0.179985	-7.70979	1.26022e-14	4.95956e-13	3073.15	2638.91	1000.36	1113.89
173	YKR035C	350.805	2.34079	0.304116	7.69702	1.3928e-14	5.44964e-13	85.0347	112.146	747.695	458.346
174	YIL086C	164.381	2.31665	0.301281	7.68932	1.47923e-14	5.75455e-13	49.3201	45.6186	234.813	327.77
175	YBL008W-A	57.3734	3.22387	0.419567	7.68381	1.54421e-14	5.97299e-13	6.80278	5.06874	127.019	90.6032
176	YGR197C	2319.47	1.32512	0.17291	7.66361	1.80782e-14	6.9529e-13	1280.62	1313.44	3605.97	3077.84
177	YPR160C-A	146.813	2.24605	0.294229	7.63369	2.28136e-14	8.72458e-13	52.7215	38.6491	232.067	263.815
178	YMR230W-A	195.324	2.45873	0.32237	7.62705	2.40185e-14	9.13378e-13	54.4222	45.6186	260.217	421.038
179	YDL154W	2259.61	1.39981	0.183912	7.61131	2.7133e-14	1.02605e-12	1164.98	1255.78	2994.9	3622.8
180	YOL131W	50.1867	3.29715	0.433933	7.59829	3.0008e-14	1.12847e-12	6.80278	2.53437	96.8091	94.6004
181	YJL147C	584.072	-1.649	0.218954	-7.53124	5.02601e-14	1.87962e-12	909.871	883.861	233.44	309.117
182	YPL021W	37.1466	3.47308	0.464932	7.47007	8.01542e-14	2.98112e-12	1.70069	1.26718	80.3309	65.2876
183	YBR107C	423.649	-1.7237	0.231003	-7.46182	8.53325e-14	3.15637e-12	654.767	664.004	159.975	215.849
184	YBR120C	663.273	-1.90279	0.255887	-7.43605	1.03741e-13	3.81444e-12	991.504	1139.83	205.977	315.779
185	YHR079C-A	36.2833	3.4778	0.467735	7.4354	1.0425e-13	3.81444e-12	0	1.90078	67.2857	75.9468
186	YJL144W	306.531	2.14673	0.28897	7.42891	1.09495e-13	3.98478e-12	79.9326	117.848	596.646	431.698
187	YFR042W	1273.68	-1.19984	0.16212	-7.40095	1.35217e-13	4.89456e-12	1801.03	1771.52	737.397	784.784
188	YGL041C	66.2074	2.75206	0.372591	7.38629	1.50981e-13	5.43611e-12	10.2042	13.3054	117.407	123.913
189	snR66	1234.85	1.57368	0.213194	7.38143	1.56598e-13	5.60852e-12	564.63	626.622	1618.98	2129.18
190	YDR258C	8289.7	1.36528	0.185236	7.3705	1.69991e-13	6.05616e-12	4488.13	4561.86	13449.6	10659.2
191	YGL118C	64.423	2.92464	0.398255	7.34364	2.07863e-13	7.36663e-12	5.10208	12.0382	113.974	126.578
192	YGR146C-A	164.154	2.30405	0.314047	7.33665	2.19009e-13	7.72121e-12	44.218	49.4202	337.802	225.176
193	YDR223W	420.457	1.51447	0.206576	7.33127	2.27974e-13	7.99563e-12	193.879	224.925	647.453	615.569
194	YBR032W	35.9903	3.52223	0.480891	7.32438	2.40005e-13	8.37419e-12	1.70069	0	56.9869	85.2736
195	YPR177C	43.0122	3.39684	0.464176	7.31801	2.51678e-13	8.73644e-12	0	3.16796	100.929	67.9524
196	YBR298C-A	39.2669	3.28212	0.449839	7.29621	2.95994e-13	1.02224e-11	1.70069	3.16796	77.5846	74.6144
197	YOR392W	45.2592	3.30505	0.455455	7.25659	3.96969e-13	1.364e-11	3.40139	2.53437	108.481	66.62
198	YML130C	14781.8	1.22474	0.169124	7.24163	4.43316e-13	1.51556e-11	8520.48	8891.2	22642.3	19073.3
199	YOL123W	35722.5	1.34282	0.185659	7.23268	4.73554e-13	1.6108e-11	20789.3	18663.7	57277.3	46159.7
200	YIR021W-A	43.8661	3.26032	0.450842	7.23163	4.77243e-13	1.61523e-11	1.70069	3.80155	70.0321	99.93
201	YOR213C	1231.37	-1.16605	0.16151	-7.21966	5.21184e-13	1.75517e-11	1724.5	1704.36	729.158	767.463
202	YDR124W	803.43	1.52286	0.211035	7.21614	5.34829e-13	1.79221e-11	363.948	433.377	1326.49	1089.9
203	YNL266W	88.1427	2.49002	0.347008	7.17569	7.19435e-13	2.39894e-11	25.5104	17.7406	141.437	167.882
204	YDR472W	1900.43	-1.13822	0.159434	-7.13915	9.39112e-13	3.10315e-11	2520.43	2739.02	1185.74	1156.52
205	YGL132W	67.4827	2.68442	0.376019	7.13905	9.39794e-13	3.10315e-11	10.2042	14.5726	111.914	133.24
206	YKR103W	1662.69	1.36321	0.191064	7.13483	9.69101e-13	3.18439e-11	920.075	893.365	2155.2	2682.12
207	YGR236C	116.51	2.54773	0.35767	7.12314	1.05499e-12	3.44988e-11	20.4083	30.4124	252.665	162.553
208	YDR042C	858.779	1.26221	0.177308	7.11873	1.08929e-12	3.54491e-11	465.99	522.08	1214.58	1232.47
209	YPL216W	2254.98	1.25801	0.177179	7.10022	1.24561e-12	4.03422e-11	1222.8	1380.6	2994.9	3421.6
210	YGL249W	224.143	1.86686	0.263295	7.09037	1.33758e-12	4.31148e-11	93.5382	84.9013	313.085	405.05
211	YPR038W	51.0922	3.26175	0.460235	7.08714	1.36916e-12	4.39233e-11	3.40139	3.16796	132.512	65.2876
212	YLR251W	648.319	1.29589	0.182932	7.08402	1.40034e-12	4.45838e-11	348.642	383.323	917.97	943.339
213	snR38	1541.88	2.5484	0.359752	7.08376	1.40292e-12	4.45838e-11	431.976	259.773	1669.1	3806.67
214	YNR071C	192.967	1.91393	0.270651	7.07157	1.53187e-12	4.84543e-11	81.6333	68.4279	344.668	277.139
215	YHL037C	83.5065	2.4461	0.346267	7.06419	1.61557e-12	5.08642e-11	23.8097	18.3742	158.602	133.24
216	YOL013W-B	64.1874	3.19432	0.453638	7.04156	1.901e-12	5.95733e-11	8.50347	2.53437	85.8236	159.888
217	YJL035C	2173.36	1.0994	0.15627	7.03527	1.98875e-12	6.20363e-11	1397.97	1333.71	2891.91	3069.85
218	YKL169C	134.787	2.02775	0.28879	7.02156	2.19411e-12	6.8128e-11	52.7215	43.7178	236.187	206.522
219	YPR050C	104.98	2.6073	0.372473	6.99996	2.56028e-12	7.91348e-11	25.5104	19.0078	235.5	139.902
220	YER081W	3869.9	1.19869	0.171922	6.97233	3.11724e-12	9.59118e-11	2328.25	2286.63	4968.84	5895.87
221	YOR368W	740.626	-1.52469	0.218897	-6.96533	3.27629e-12	1.00349e-10	1078.24	1147.44	314.458	422.371
222	YMR121C	1557.53	-1.21242	0.175335	-6.91487	4.68293e-12	1.42787e-10	2034.03	2351.89	947.493	896.705
223	YDL018C	2189.21	-1.12907	0.163316	-6.91339	4.73193e-12	1.43634e-10	3182	2867.64	1316.19	1391.03
224	YIL146C	1927.03	1.09729	0.158956	6.90308	5.08857e-12	1.5377e-10	1212.59	1210.79	2751.85	2532.89
225	YKL100W-A	39.7581	3.20746	0.464743	6.90159	5.1425e-12	1.54709e-10	0	3.80155	89.9432	65.2876
226	YOR333C	39.0005	3.12737	0.453281	6.89942	5.22171e-12	1.56397e-10	1.70069	3.80155	65.226	85.2736
227	YOR073W-A	38.0908	3.13721	0.456373	6.87421	6.23331e-12	1.85874e-10	3.40139	2.53437	85.137	61.2904
228	YNL204C	550.591	1.42808	0.208664	6.84391	7.70605e-12	2.28782e-10	292.519	285.75	893.939	730.155
229	YLR111W	100.746	2.74613	0.402054	6.83025	8.47665e-12	2.50561e-10	22.109	13.3054	240.993	126.578
230	YGL183C	169.767	1.76445	0.258984	6.81298	9.55953e-12	2.81341e-10	66.3271	76.031	260.904	275.807
231	YEL041W	641.264	1.25681	0.184668	6.80575	1.00522e-11	2.9329e-10	372.452	368.751	957.792	866.06
232	YMR141C	143.39	2.4335	0.357553	6.80597	1.00373e-11	2.9329e-10	42.5173	28.5116	186.752	315.779
233	YIL072W	287.971	1.5502	0.227865	6.80315	1.02353e-11	2.97352e-10	154.763	127.986	440.104	429.033
234	YLR404W	925.728	-1.17444	0.172845	-6.79477	1.08487e-11	3.13824e-10	1292.53	1294.43	585.66	530.295
235	YJR087W	331.708	1.7611	0.259423	6.78854	1.13271e-11	3.26269e-10	170.069	115.314	544.465	496.985
236	YBR203W	1439.19	1.31695	0.194349	6.7762	1.23377e-11	3.53872e-10	858.85	751.44	2267.8	1878.68
237	YDR066C	237.664	-1.81578	0.268755	-6.75627	1.41587e-11	4.04388e-10	357.146	397.262	80.3309	115.919
238	YAL045C	90.0305	2.54779	0.377607	6.74721	1.50717e-11	4.28658e-10	18.7076	19.6414	201.857	119.916
239	YBR200W-A	25.0674	3.32688	0.494178	6.73216	1.67165e-11	4.73446e-10	0	0	56.3003	43.9692
240	YER087C-A	292.173	1.82809	0.27205	6.71968	1.82119e-11	5.13652e-10	146.26	93.7716	470.313	458.346
241	YNR069C	1141.46	1.53291	0.229117	6.69053	2.22368e-11	6.24568e-10	564.63	557.561	2020.63	1423
242	YBR050C	304.007	1.76316	0.263714	6.6859	2.29509e-11	6.41962e-10	151.362	108.978	527.987	427.7
243	YLR199C	1635.16	-1.04478	0.156298	-6.68455	2.31633e-11	6.45236e-10	2173.49	2257.49	1070.39	1039.27
244	YOR344C	4390.24	1.26025	0.188803	6.67492	2.47363e-11	6.86228e-10	2790.84	2268.89	6640	5861.23
245	YJL195C	46.2963	2.88177	0.433059	6.65446	2.84343e-11	7.85599e-10	6.80278	5.06874	70.7187	102.595
246	YHR175W-A	2510	2.22153	0.333876	6.65376	2.85703e-11	7.86148e-10	967.695	515.11	5446.02	3111.15
247	YBR101C	9197.18	1.15426	0.173696	6.6453	3.0261e-11	8.29297e-10	5564.67	5647.21	14002.3	11574.6
248	YLR021W	1214.02	-1.14679	0.173016	-6.62822	3.39751e-11	9.27329e-10	1620.76	1747.45	704.44	783.451
249	YFR057W	26.4273	3.23733	0.490233	6.60367	4.01109e-11	1.0904e-09	0	0.633592	61.1064	43.9692
250	snR54	650.997	1.36304	0.20673	6.59333	4.30064e-11	1.16444e-09	394.561	316.162	984.569	908.697
251	YOR338W	460.346	1.27193	0.19308	6.58761	4.46977e-11	1.20541e-09	251.703	273.078	657.066	659.538
252	YMR254C	45.4972	2.72008	0.413576	6.57698	4.80107e-11	1.28962e-09	6.80278	7.6031	79.6443	87.9384
253	YNL065W	3025.63	-0.973282	0.148169	-6.56875	5.07405e-11	1.35756e-09	3969.42	4089.2	2043.98	1999.93
254	YPL242C	15424.4	1.10582	0.168374	6.56767	5.1107e-11	1.36198e-09	9011.98	10262.9	22446	19976.7
255	YIL120W	921.058	1.12204	0.170994	6.56186	5.31401e-11	1.41061e-09	554.426	586.073	1307.27	1236.47
256	YOR041C	148.957	1.73613	0.265083	6.54938	5.77746e-11	1.52764e-09	61.225	65.8936	236.873	231.838
257	YOR269W	1300.31	-1.11296	0.170186	-6.53968	6.16487e-11	1.62374e-09	1697.29	1883.04	786.831	834.083
258	YLR022C	4022.67	-0.949709	0.145596	-6.52292	6.89512e-11	1.80903e-09	5277.25	5375.39	2754.6	2683.45
259	YKL124W	2174.7	1.03195	0.15887	6.49557	8.27207e-11	2.16192e-09	1348.65	1470.57	2884.36	2995.24
260	YPL061W	65952	-1.30184	0.200796	-6.48342	8.96684e-11	2.33448e-09	104247	85487.4	41106.8	32966.2
261	YMR007W	54.437	2.53641	0.391878	6.47245	9.64233e-11	2.50072e-09	13.6056	9.50388	93.3761	101.262
262	YOR154W	4626.43	1.1272	0.174668	6.45339	1.09378e-10	2.82588e-09	2649.68	3062.15	6780.75	6013.12
263	YGL009C	18947.7	1.10297	0.17118	6.44332	1.16891e-10	3.0085e-09	12671.9	11033.4	27661.3	24424.2
264	YKR015C	86.3866	2.11921	0.328964	6.44207	1.17856e-10	3.02184e-09	23.8097	29.7788	140.064	151.894
265	YJL070C	2221.44	1.01792	0.15812	6.43767	1.21321e-10	3.09896e-09	1421.78	1478.8	2872.69	3112.49
266	YCL026C-A	111.428	2.07602	0.323175	6.42384	1.32878e-10	3.38138e-09	27.2111	43.7178	192.245	182.539
267	YIL115W-A	38.2091	3.07333	0.479193	6.41355	1.4217e-10	3.60431e-09	3.40139	1.26718	98.8688	49.2988
268	YPL213W	758.773	-1.10379	0.172417	-6.40189	1.53463e-10	3.87609e-09	1062.93	1024.52	481.299	466.34
269	YOR349W	2494.01	1.024	0.160014	6.39942	1.55968e-10	3.9247e-09	1670.08	1580.18	3516.02	3209.75
270	YNR065C	2941.71	1.19894	0.187709	6.38723	1.68922e-10	4.23493e-09	1613.96	1879.23	4490.98	3782.68
271	YGR033C	3475.76	-1.0217	0.160433	-6.36837	1.91047e-10	4.77194e-09	4668.4	4701.25	2127.05	2406.31
272	snR39	2334.22	1.73806	0.2735	6.35488	2.08592e-10	5.19102e-09	1103.75	885.762	2754.6	4592.78
273	YOR386W	1176.52	1.03134	0.162383	6.35129	2.13511e-10	5.29397e-09	744.904	779.952	1574.35	1606.87
274	RNA170	106.655	1.88688	0.297412	6.34434	2.23384e-10	5.51857e-09	42.5173	39.2827	170.274	174.544
275	YOL146W	1270.77	-1.0278	0.162477	-6.3258	2.51918e-10	6.20084e-09	1658.18	1772.79	827.34	824.756
276	YPL062W	104.018	2.83828	0.449455	6.31493	2.70281e-10	6.62873e-09	8.50347	15.8398	291.8	99.93
277	YPL189C-A	453.479	-1.36261	0.216113	-6.30508	2.88048e-10	7.03898e-09	600.345	720.394	230.694	262.483
278	YIL141W	242.736	2.14095	0.340634	6.28518	3.27475e-10	7.97367e-09	76.5312	73.4967	543.779	277.139
279	YKL037W	78.9664	2.57436	0.409696	6.28357	3.30877e-10	8.02762e-09	10.2042	18.3742	184.692	102.595
280	YKR075W-A	38.9691	2.80287	0.446206	6.28155	3.35213e-10	8.10378e-09	5.10208	4.43514	59.7332	86.606
281	YDR230W	44.8387	2.72301	0.43407	6.27319	3.5373e-10	8.52098e-09	6.80278	6.33592	100.929	65.2876
282	YDR263C	1543	1.14436	0.182549	6.26878	3.63887e-10	8.73458e-09	911.572	972.564	1958.84	2329.04
283	snR55	1287.73	1.03328	0.165099	6.25853	3.88625e-10	9.29541e-09	869.055	800.86	1708.92	1772.09
284	YDL149W	2110.74	0.948208	0.15181	6.24602	4.21047e-10	1.00355e-08	1416.68	1435.72	2752.54	2838.01
285	YMR271C	610.02	1.1899	0.190839	6.23511	4.51472e-10	1.07229e-08	355.445	370.651	802.623	911.362
286	YBR219C	33.582	2.88418	0.463257	6.22588	4.78861e-10	1.13336e-08	5.10208	1.90078	70.0321	57.2932
287	YPL036W	1108.75	1.32767	0.213299	6.22443	4.83314e-10	1.13991e-08	583.338	638.027	1386.91	1826.72
288	YIL012W	99.4022	1.97297	0.31762	6.21172	5.24082e-10	1.23178e-08	30.6125	38.6491	176.453	151.894
289	YMR315W-A	47.9766	2.66517	0.42956	6.20443	5.48965e-10	1.28579e-08	8.50347	6.96951	108.481	67.9524
290	YDR157W	212.096	1.45846	0.235517	6.19256	5.91949e-10	1.38169e-08	105.443	110.245	307.592	325.106
291	YER098W	751.404	-1.1015	0.179379	-6.14063	8.21932e-10	1.91191e-08	991.504	1073.3	453.149	487.659
292	YPR151C	150.504	1.75471	0.285876	6.138	8.35668e-10	1.9372e-08	51.0208	72.2295	238.933	239.832
293	YGR289C	580.289	1.1226	0.183069	6.13212	8.67139e-10	2.0033e-08	367.35	350.376	781.338	822.091
294	snR18	2432.52	2.28943	0.373468	6.13019	8.77725e-10	2.02086e-08	637.76	636.126	2157.95	6298.26
295	YNL024C	559.787	1.22322	0.199989	6.11644	9.56871e-10	2.19561e-08	338.438	316.796	729.844	854.069
296	YGR293C	35.9321	2.72702	0.447117	6.09911	1.0666e-09	2.43913e-08	5.10208	4.43514	76.898	57.2932
297	YHR137C-A	51.369	2.72931	0.449354	6.07385	1.24881e-09	2.84618e-08	11.9049	3.16796	107.794	82.6088
298	YOR068C	41.5605	2.78355	0.458555	6.07027	1.27693e-09	2.90051e-08	6.80278	3.16796	57.6735	98.5976
299	YPR131C	1293.77	-1.05221	0.173502	-6.06455	1.32322e-09	2.99562e-08	1809.54	1706.26	777.219	882.049
300	YMR187C	698.518	-1.45447	0.240515	-6.04731	1.47285e-09	3.32324e-08	1040.82	1037.82	289.054	426.368
301	snR64	1848.54	2.06758	0.341992	6.0457	1.48762e-09	3.3454e-08	404.765	785.02	2223.18	3981.21
302	YFL016C	7170.87	1.33654	0.221167	6.04315	1.51137e-09	3.38757e-08	3928.6	3929.54	12291.3	8534.02
303	YBL059C-A	1112.51	-1.04553	0.173049	-6.04185	1.52358e-09	3.40367e-08	1513.62	1504.15	671.484	760.801
304	YNL205C	56.7157	2.27095	0.376064	6.03873	1.55332e-09	3.45869e-08	15.3062	14.5726	105.048	91.9356
305	YOR218C	40.7807	2.56005	0.424942	6.02448	1.69656e-09	3.76526e-08	8.50347	6.33592	80.3309	67.9524
306	YDR380W	2786.88	-1.36194	0.226119	-6.02311	1.71096e-09	3.78479e-08	3466.01	4674.64	1670.47	1336.4
307	YGL165C	77.7524	2.06845	0.34352	6.02133	1.72989e-09	3.81421e-08	25.5104	24.7101	144.87	115.919
308	YDR203W	46.6811	2.58413	0.430201	6.00679	1.89227e-09	4.15869e-08	3.40139	10.7711	89.9432	82.6088
309	YOR102W	360.926	1.73368	0.288787	6.00333	1.93308e-09	4.23463e-08	130.953	172.337	691.395	449.019
310	YDR048C	37.2302	2.71823	0.454331	5.98293	2.19158e-09	4.78542e-08	6.80278	3.16796	57.6735	81.2764
311	YDR535C	92.1174	1.86141	0.311661	5.97253	2.33598e-09	5.08433e-08	34.0139	36.1147	153.109	145.232
312	YLR176C	1120.8	-1.08975	0.182772	-5.96234	2.48658e-09	5.37992e-08	1636.07	1442.06	742.889	662.203
313	snR61	725.272	2.00451	0.336199	5.96226	2.48769e-09	5.37992e-08	340.139	155.864	1035.38	1369.71
314	tS(GCU)O	186.78	1.87423	0.314697	5.95568	2.58993e-09	5.5832e-08	66.3271	74.7639	374.191	231.838
315	YAR073W	52.1426	2.56335	0.430529	5.95395	2.61745e-09	5.62461e-08	3.40139	12.6718	88.57	103.927
316	YDR038C	577.129	-1.26273	0.212298	-5.94791	2.71585e-09	5.81759e-08	875.857	772.349	295.233	365.078
317	YPL046C	605.88	-1.14244	0.19215	-5.94557	2.75502e-09	5.88288e-08	787.421	895.899	383.117	357.083
318	YJL072C	968.495	-1.00344	0.168867	-5.94216	2.81293e-09	5.98766e-08	1340.15	1263.38	650.886	619.566
319	YER046W-A	65.4056	2.47572	0.416676	5.9416	2.82246e-09	5.98911e-08	20.4083	7.6031	127.019	106.592
320	YBL042C	4317.48	-1.29905	0.219128	-5.92826	3.06166e-09	6.47636e-08	7224.55	5220.16	2577.46	2247.76
321	YDL079C	669.939	1.22285	0.206628	5.91815	3.2559e-09	6.86578e-08	387.758	395.361	1053.23	843.409
322	tW(CCA)G1	271.272	1.55116	0.262224	5.91541	3.31048e-09	6.9592e-08	113.946	143.825	467.567	359.748
323	YAL002W	5248.59	0.92728	0.157316	5.89437	3.76104e-09	7.88188e-08	3688.8	3472.72	7264.11	6568.73
324	YKL111C	125.592	1.89668	0.322601	5.87934	4.11895e-09	8.60531e-08	59.5243	36.1147	213.529	193.198
325	YML094C-A	60.982	2.1292	0.362372	5.87574	4.20969e-09	8.7678e-08	18.7076	17.7406	99.5554	107.924
326	YNL142W	1058.57	0.951684	0.162267	5.86493	4.4932e-09	9.32959e-08	714.291	712.157	1406.13	1401.69
327	YDL114W-A	72.0676	2.25443	0.384798	5.85873	4.66412e-09	9.65488e-08	22.109	16.4734	152.423	97.2652
328	YOR367W	1980.51	-0.924275	0.157827	-5.85626	4.734e-09	9.76965e-08	2518.73	2696.57	1322.37	1384.36
329	YMR306W	947.964	1.01766	0.173858	5.8534	4.81634e-09	9.90937e-08	622.454	613.951	1342.97	1212.48
330	YHR076W	2625.46	-0.897261	0.153412	-5.84872	4.95369e-09	1.01611e-07	3362.27	3504.4	1763.16	1872.02
331	YDR140W	1486.37	-0.917188	0.157429	-5.82603	5.67624e-09	1.1608e-07	1926.89	1981.88	1037.44	999.3
332	YIL024C	1045.3	1.08651	0.187749	5.78703	7.1641e-09	1.46066e-07	671.774	643.729	1559.93	1305.75
333	YHL041W	39.5319	2.60972	0.451717	5.77733	7.58944e-09	1.54273e-07	8.50347	3.80155	87.1968	58.6256
334	YLR053C	50.701	2.35569	0.409733	5.74933	8.96003e-09	1.81588e-07	8.50347	13.3054	105.048	75.9468
335	YBR254C	1451.65	-0.996558	0.173622	-5.7398	9.47883e-09	1.91529e-07	2088.45	1808.91	961.911	947.337
336	YNL251C	11375	1.38894	0.242421	5.72943	1.00767e-08	2.03003e-07	5899.71	6119.23	20427.4	13053.5
337	YMR316C-B	203.936	1.57656	0.275789	5.71653	1.0872e-08	2.18375e-07	76.5312	110.879	295.233	333.1
338	YOR300W	158.219	2.0847	0.364839	5.71402	1.10337e-08	2.20967e-07	39.116	57.0233	351.534	185.204
339	YDR396W	117.629	1.65446	0.289864	5.7077	1.14515e-08	2.28658e-07	57.8236	47.5194	182.633	182.539
340	YKL170W	1576.83	-1.01986	0.179039	-5.69628	1.22453e-08	2.43789e-07	1972.8	2280.93	977.016	1076.58
341	tQ(UUG)L	47.4328	2.26789	0.398275	5.69427	1.23899e-08	2.45945e-07	10.2042	12.6718	77.5846	89.2708
342	YNL020C	1228.55	-0.977527	0.171837	-5.68868	1.28028e-08	2.53398e-07	1692.19	1591.58	860.296	770.127
343	YER060W-A	337.407	1.65065	0.290363	5.68478	1.30984e-08	2.58387e-07	192.178	110.879	514.942	531.628
344	YNL203C	461.283	1.48273	0.260844	5.68435	1.31312e-08	2.58387e-07	226.192	233.162	832.833	552.946
345	YGR149W	1339.11	-0.988601	0.173982	-5.6822	1.32976e-08	2.60902e-07	1731.31	1856.42	939.94	828.753
346	YDR182W-A	434.773	1.12734	0.198766	5.67171	1.41376e-08	2.76581e-07	280.614	254.704	581.541	622.231
347	YMR200W	4605.58	-0.938104	0.166043	-5.64976	1.60672e-08	3.13426e-07	6008.55	6173.72	3356.73	2883.31
348	YLR365W	54.5497	2.19006	0.387941	5.64534	1.64855e-08	3.20662e-07	18.7076	12.0382	98.1822	89.2708
349	YDR307W	3569.37	-0.838167	0.148631	-5.63926	1.7078e-08	3.31235e-07	4498.34	4699.99	2582.26	2496.92
350	YBR090C	90.6784	2.06472	0.366592	5.6322	1.77922e-08	3.441e-07	25.5104	30.4124	190.872	115.919
351	YGL177W	547.592	1.13577	0.201679	5.63159	1.78559e-08	3.44349e-07	357.146	314.895	809.488	708.837
352	YPL198W	8179.11	-0.812005	0.14431	-5.62683	1.83554e-08	3.52976e-07	10267.1	10665.9	6002.16	5781.28
353	YOL107W	989.822	-0.985646	0.175328	-5.62171	1.89077e-08	3.62566e-07	1318.04	1329.91	614.497	696.845
354	YCR025C	280.796	1.5918	0.283818	5.60852	2.04063e-08	3.90199e-07	136.056	124.184	523.181	339.762
355	YJR153W	141.142	1.50455	0.268601	5.60142	2.12604e-08	4.05385e-07	73.1298	65.8936	219.022	206.522
356	snR53	158.686	2.31401	0.414376	5.58432	2.34623e-08	4.46113e-07	45.9187	27.878	157.229	403.717
357	YER185W	316.651	1.19244	0.213738	5.57899	2.4192e-08	4.587e-07	187.076	188.177	470.313	421.038
358	YMR307C-A	32.8918	2.54467	0.456882	5.56965	2.55256e-08	4.82634e-07	5.10208	4.43514	48.7478	73.282
359	YDR268W	1016.78	-0.986492	0.17722	-5.56648	2.59938e-08	4.90118e-07	1335.04	1385.67	628.229	718.164
360	YBL096C	63.0098	2.11109	0.379437	5.56376	2.64028e-08	4.96446e-07	18.7076	18.3742	127.019	87.9384
361	tS(AGA)E	29.4514	2.58952	0.465628	5.56135	2.677e-08	5.01956e-07	3.40139	3.80155	45.3149	65.2876
362	YML009C	1630.36	-0.945786	0.170124	-5.5594	2.70699e-08	5.06177e-07	2034.03	2284.73	1062.15	1140.53
363	YFL030W	680.524	1.09261	0.19674	5.55358	2.79871e-08	5.21886e-07	433.677	418.804	1018.21	851.404
364	YDR537C	46.5358	2.18727	0.394028	5.55106	2.83935e-08	5.28009e-07	11.9049	12.6718	78.9577	82.6088
365	YBL094C	104.895	1.77491	0.320086	5.54512	2.93756e-08	5.44776e-07	44.218	40.5499	192.245	142.567
366	YOL157C	259.009	1.32772	0.239956	5.53316	3.14511e-08	5.81674e-07	151.362	133.688	409.894	341.094
367	YEL070W	100.878	1.99523	0.361072	5.52584	3.27908e-08	6.04799e-07	42.5173	25.9773	199.111	135.905
368	YDR435C	931.351	-1.07765	0.195318	-5.51741	3.4403e-08	6.3281e-07	1333.34	1217.13	530.047	644.882
369	YOR063W	131681	-1.27683	0.23285	-5.48348	4.17041e-08	7.65027e-07	202966	175471	59855.5	88431.4
370	YHR067W	1889.45	0.861121	0.157212	5.47747	4.31461e-08	7.89341e-07	1307.83	1349.55	2530.08	2370.34
371	YMR132C	587.184	-1.00006	0.182606	-5.4766	4.33567e-08	7.91056e-07	765.312	812.899	394.789	375.737
372	YGR238C	2807.2	0.958099	0.175473	5.46011	4.7584e-08	8.65849e-07	1865.66	1898.24	4064.61	3400.29
373	YMR025W	668.386	0.988107	0.181604	5.441	5.29834e-08	9.61514e-07	426.874	453.652	861.669	931.348
374	YHR137W	4049.86	-1.24485	0.228995	-5.43616	5.44405e-08	9.85315e-07	5688.82	5869.6	2769.01	1872.02
375	YOL161C	17.7243	2.72467	0.501376	5.43439	5.49854e-08	9.92523e-07	0	0.633592	32.9563	37.3072
376	YCL018W	162.788	1.73309	0.319077	5.43157	5.58596e-08	1.00562e-06	54.4222	77.9318	308.278	210.519
377	YDR171W	7162.01	1.86029	0.343149	5.42122	5.91936e-08	1.06282e-06	2933.7	2363.3	16513.2	6837.88
378	YMR269W	118.476	2.05711	0.380465	5.40684	6.41469e-08	1.1487e-06	25.5104	44.3514	145.557	258.486
379	YMR073C	1418.9	-0.859821	0.159042	-5.40624	6.43622e-08	1.14952e-06	1789.13	1889.37	1004.48	992.638
380	YDR413C	59.4607	1.98798	0.368068	5.40113	6.62224e-08	1.17653e-06	17.0069	20.9085	92.0029	107.924
381	YHR092C	718.075	1.50109	0.2779	5.40155	6.60686e-08	1.17653e-06	397.962	303.491	842.445	1328.4
382	YDR285W	1440.26	0.84916	0.157295	5.3985	6.71996e-08	1.18766e-06	1000.01	1035.92	1853.1	1872.02
383	YNL122C	849.6	-0.958541	0.177548	-5.39876	6.7103e-08	1.18766e-06	1076.54	1181.65	549.958	590.253
384	YPR083W	2319.53	0.908419	0.168322	5.39692	6.77949e-08	1.19506e-06	1481.3	1702.46	3116.43	2977.91
385	YMR095C	47.708	2.16395	0.401716	5.38677	7.17352e-08	1.26123e-06	15.3062	10.7711	74.1516	90.6032
386	YER006C-A	41.8626	2.35718	0.43776	5.38464	7.25903e-08	1.27296e-06	8.50347	8.2367	94.7493	55.9608
387	YOR139C	37.4806	2.32281	0.431445	5.38378	7.29363e-08	1.27573e-06	10.2042	6.33592	72.0919	61.2904
388	YKL050C	1400.93	1.10019	0.205216	5.36113	8.27044e-08	1.44285e-06	748.305	989.037	1966.39	1900
389	YPR188C	1806.52	-1.13507	0.211923	-5.35607	8.5052e-08	1.47999e-06	2362.26	2657.28	944.747	1261.78
390	YMR133W	54.0115	2.20881	0.413579	5.34071	9.25817e-08	1.60689e-06	10.2042	15.8398	116.72	73.282
391	YIL105W-A	26.4464	2.67497	0.500987	5.33939	9.32587e-08	1.6145e-06	1.70069	0.633592	28.8367	74.6144
392	tY(GUA)J1	103.815	1.57241	0.29493	5.33147	9.74231e-08	1.68229e-06	49.3201	46.8858	155.169	163.885
393	YBR298C	599.233	0.982643	0.185322	5.30234	1.14325e-07	1.96913e-06	397.962	394.094	762.8	842.077
394	YER137W-A	27.8926	2.57075	0.48493	5.30128	1.14991e-07	1.97558e-06	0	4.43514	63.1662	43.9692
395	YBR284W	673.454	1.19897	0.226785	5.2868	1.24475e-07	2.13309e-06	445.582	349.743	1048.42	850.071
396	YKR104W	311.217	1.28755	0.24387	5.27966	1.29422e-07	2.21226e-06	154.763	189.444	402.341	498.318
397	YGL198W	2012.18	-0.945107	0.179077	-5.27766	1.30843e-07	2.23092e-06	2901.38	2436.16	1314.82	1396.36
398	YLL026W	41623.9	1.16729	0.22139	5.27252	1.34561e-07	2.28386e-06	27246.8	22559.7	67622.2	49067
399	YOR026W	2611.44	0.793024	0.150409	5.27244	1.34622e-07	2.28386e-06	1896.27	1896.34	3403.42	3249.72
400	YBR040W	270.175	1.66003	0.315206	5.26649	1.39054e-07	2.35314e-06	153.062	83.6341	378.997	465.008
401	YOR319W	1060.47	-0.871953	0.166015	-5.25225	1.50251e-07	2.53627e-06	1375.86	1382.5	714.739	768.795
402	YBR012C	643.992	1.32585	0.252577	5.2493	1.52682e-07	2.5709e-06	287.417	409.3	826.653	1052.6
403	YPL245W	4725.87	0.891589	0.170078	5.24225	1.58629e-07	2.66442e-06	3460.91	3083.06	5793.44	6566.07
404	YOR080W	3636.17	0.932543	0.178197	5.23321	1.66591e-07	2.79123e-06	2227.91	2699.1	4679.79	4937.88
405	YNR041C	1572.82	-0.866897	0.165756	-5.22997	1.69541e-07	2.83363e-06	2108.86	1978.07	1050.48	1153.86
406	YNR060W	350.463	1.18325	0.226305	5.22855	1.70841e-07	2.84834e-06	234.696	183.742	497.09	486.326
407	YCR086W	574.937	-0.959966	0.183618	-5.22805	1.71307e-07	2.84908e-06	761.911	769.814	400.281	367.742
408	YGR081C	2500.97	-0.912669	0.174591	-5.22747	1.71841e-07	2.85097e-06	3015.33	3561.42	1756.29	1670.83
409	YOR186W	85.7126	1.77175	0.339652	5.21636	1.82476e-07	3.01999e-06	25.5104	39.9163	144.184	133.24
410	YAL010C	1441.22	-0.920849	0.176589	-5.21463	1.84183e-07	3.04081e-06	1819.74	1979.97	1049.79	915.359
411	YGL179C	2043.83	0.918609	0.176183	5.21394	1.84871e-07	3.04475e-06	1394.57	1397.7	2922.12	2460.94
412	YPL187W	54.2854	2.15315	0.413381	5.20865	1.90223e-07	3.12529e-06	11.9049	15.8398	118.78	70.6172
413	YLR070C	244.752	1.31026	0.251933	5.20084	1.98391e-07	3.25159e-06	149.661	121.65	387.923	319.776
414	YGL098W	1995.39	0.811804	0.156463	5.18846	2.12039e-07	3.4669e-06	1396.27	1473.73	2618.65	2492.92
415	YGR018C	136.505	1.7467	0.336813	5.18597	2.14895e-07	3.50094e-06	40.8167	66.5272	257.471	181.206
416	YJL185C	346.435	-1.08107	0.20847	-5.18574	2.15156e-07	3.50094e-06	448.983	501.805	221.768	213.184
417	YLR213C	733.8	1.68799	0.325709	5.18251	2.18923e-07	3.55369e-06	377.554	242.666	1500.88	814.097
418	YFR010W-A	31.0767	2.41852	0.467458	5.17377	2.29412e-07	3.71504e-06	5.10208	4.43514	73.465	41.3044
419	YNR022C	2592.78	-0.788907	0.152566	-5.17094	2.32924e-07	3.76292e-06	3224.52	3373.88	1840.75	1931.98
420	YPR196W	869.897	0.923052	0.178851	5.16101	2.45615e-07	3.94908e-06	632.658	555.027	1150.04	1141.87
421	YPR201W	148.861	1.51716	0.293947	5.16134	2.45183e-07	3.94908e-06	86.7354	58.2905	226.574	223.843
422	YDR426C	38.9307	2.15396	0.41771	5.15659	2.51483e-07	4.03385e-06	8.50347	10.7711	63.1662	73.282
423	YGL248W	1973.34	-0.807313	0.156648	-5.15367	2.55433e-07	4.08754e-06	2517.03	2532.47	1475.48	1368.38
424	YKR003W	5972.46	-0.734761	0.14282	-5.14468	2.67979e-07	4.27818e-06	7433.73	7547.35	4498.53	4410.24
425	YPL219W	1833.95	0.929299	0.180807	5.13973	2.75132e-07	4.38204e-06	1244.91	1246.28	2647.49	2197.13
426	YIR019C	273.322	1.43749	0.279953	5.13475	2.82515e-07	4.48906e-06	151.362	126.718	486.105	329.103
427	YOR079C	954.529	-1.58314	0.308413	-5.13316	2.84913e-07	4.51658e-06	1481.3	1465.5	289.054	582.259
428	YPR117W	6390.38	0.743845	0.144973	5.13093	2.88309e-07	4.55973e-06	4668.4	4822.9	8193.07	7877.15
429	YGR230W	454.841	-0.971453	0.189404	-5.12901	2.91275e-07	4.59589e-06	622.454	593.042	301.413	302.455
430	YGR190C	48.084	2.31838	0.452347	5.12522	2.97191e-07	4.67834e-06	13.6056	5.70233	61.1064	111.922
431	YPL183W-A	1343.78	-0.820702	0.160264	-5.12094	3.04019e-07	4.77473e-06	1773.82	1677.75	972.21	951.334
432	YER078W-A	43.5685	2.07187	0.404709	5.11941	3.06495e-07	4.80247e-06	11.9049	12.6718	83.0773	66.62
433	YGL101W	2123.32	-0.827725	0.161805	-5.11557	3.1279e-07	4.88978e-06	2596.96	2863.2	1478.23	1554.91
434	YDL022W	5830.48	-0.752817	0.147286	-5.11128	3.19991e-07	4.99083e-06	7591.9	7107.63	4321.39	4300.99
435	YKL065W-A	119.443	1.53647	0.300982	5.10484	3.31078e-07	5.15188e-06	47.6194	62.7256	168.901	198.528
436	YFR023W	111.961	1.48798	0.291568	5.10338	3.33634e-07	5.17975e-06	59.5243	50.6874	175.08	162.553
437	YCR098C	179.199	1.40898	0.276241	5.10053	3.38696e-07	5.24303e-06	96.9395	87.4357	228.634	303.787
438	YLL053C	269.034	1.38246	0.271058	5.10022	3.39259e-07	5.24303e-06	161.566	121.65	341.235	451.684
439	YKL144C	2061.35	-0.98798	0.194165	-5.08835	3.61197e-07	5.55669e-06	2705.8	2822.02	1193.29	1524.27
440	YOR298W	161.168	-1.51683	0.298078	-5.08872	3.60498e-07	5.55669e-06	232.995	255.971	61.1064	94.6004
441	YCR020C	629.787	0.901312	0.177217	5.08593	3.65824e-07	5.61511e-06	435.378	431.476	811.548	840.745
442	YDR112W	24.4447	2.38605	0.469209	5.08526	3.67128e-07	5.62238e-06	3.40139	3.80155	43.9417	46.634
443	YLR258W	3358.75	-0.904648	0.177998	-5.08235	3.72784e-07	5.69611e-06	4802.76	4017.61	2216.31	2398.32
444	YER044C-A	458.952	1.27028	0.250219	5.07667	3.84103e-07	5.85584e-06	243.199	271.811	775.846	544.952
445	YML099W-A	32.6994	2.3016	0.453506	5.07513	3.8724e-07	5.87719e-06	5.10208	6.96951	72.0919	46.634
446	YPL164C	1952.74	0.815344	0.160644	5.07547	3.86547e-07	5.87719e-06	1445.59	1360.32	2598.74	2406.31
447	YMR195W	1170.58	-0.934684	0.184849	-5.05646	4.27101e-07	6.46767e-06	1435.39	1662.55	835.579	748.809
448	YHR022C	296.583	1.28679	0.254676	5.05267	4.35672e-07	6.58274e-06	161.566	166.635	361.146	496.985
449	YLR034C	5502.59	-0.751636	0.149093	-5.04139	4.62157e-07	6.96734e-06	7148.02	6721.14	3978.78	4162.42
450	YBR193C	995.999	-0.935188	0.185547	-5.04016	4.6514e-07	6.99674e-06	1413.28	1226	706.5	638.22
451	YDR193W	20.7877	2.47714	0.49173	5.0376	4.71417e-07	7.07544e-06	1.70069	1.90078	31.5831	47.9664
452	YER172C-A	28.3765	2.42767	0.482246	5.0341	4.80102e-07	7.18985e-06	6.80278	1.26718	50.8076	54.6284
453	YLR216C	22562.6	0.776812	0.154365	5.03231	4.846e-07	7.24118e-06	17394.7	15598.4	29327.7	27929.8
454	YGL212W	813.785	1.00237	0.199774	5.01752	5.23429e-07	7.80417e-06	469.391	589.874	1101.98	1093.9
455	YIL066C	830.06	1.29625	0.258826	5.00818	5.49461e-07	8.17428e-06	557.828	362.415	1312.76	1087.24
456	YOR292C	788.575	-0.912267	0.18243	-5.00064	5.71402e-07	8.48207e-06	1086.74	988.403	512.882	566.27
457	YGL156W	1750.6	0.916186	0.183503	4.99275	5.95262e-07	8.81691e-06	1122.46	1264.65	2126.37	2488.92
458	YNL146W	210.522	1.40245	0.281062	4.98981	6.04376e-07	8.93237e-06	93.5382	121.65	359.086	267.812
459	YLR417W	2792.72	1.02688	0.206082	4.98288	6.26463e-07	9.23862e-06	1784.03	1816.51	4340.62	3229.74
460	YDR521W	27.2057	2.43405	0.488608	4.98161	6.3057e-07	9.26383e-06	3.40139	2.53437	32.2697	70.6172
461	YNR073C	107.469	1.53821	0.308783	4.98151	6.30909e-07	9.26383e-06	57.8236	44.3514	177.14	150.561
462	tP(UGG)H	306.09	1.63993	0.329415	4.9783	6.41442e-07	9.39809e-06	156.464	110.245	616.557	341.094
463	YIR017W-A	46.4316	2.05776	0.414066	4.96963	6.70814e-07	9.80722e-06	17.0069	10.1375	90.6298	67.9524
464	YDL146W	2236.72	0.992388	0.199824	4.9663	6.82419e-07	9.95537e-06	1566.34	1370.46	2656.41	3353.65
465	YPR081C	1220.69	-1.02718	0.207051	-4.961	7.01295e-07	1.02087e-05	1556.13	1750.61	688.649	887.379
466	YMR289W	2089.02	-0.912908	0.184495	-4.94816	7.49186e-07	1.08825e-05	2554.44	2941.77	1319.62	1540.25
467	YIL134W	2077.45	0.81712	0.16518	4.94683	7.54304e-07	1.09334e-05	1418.38	1558.64	2777.25	2555.54
468	YPL099C	801.567	-1.02704	0.207858	-4.94106	7.77001e-07	1.12383e-05	1107.15	1064.43	451.089	583.591
469	tG(GCC)J2	76.9426	1.73764	0.352461	4.93001	8.22251e-07	1.18674e-05	22.109	36.7483	126.332	122.581
470	YJR113C	1815	-0.88729	0.1801	-4.92664	8.3656e-07	1.20482e-05	2302.74	2445.03	1367.69	1144.53
471	YBR056C-B	56.4042	1.97583	0.401693	4.91875	8.70971e-07	1.25172e-05	20.4083	15.2062	116.72	73.282
472	YML101C	897.866	-0.948692	0.193253	-4.90906	9.15147e-07	1.31242e-05	1282.32	1106.89	642.647	559.608
473	YIL032C	19.3754	2.41863	0.492967	4.90627	9.2823e-07	1.32837e-05	1.70069	1.90078	43.2551	30.6452
474	YNL138W-A	489.83	-1.01377	0.206777	-4.9027	9.45276e-07	1.34991e-05	649.665	672.241	286.994	350.421
475	YBL006C	2187.65	-0.950339	0.194381	-4.88906	1.01321e-06	1.44387e-05	3124.17	2696.57	1612.11	1317.74
476	YDR386W	1768.05	0.760208	0.155538	4.88759	1.0208e-06	1.45163e-05	1338.45	1267.18	2233.47	2233.1
477	YAL063C	94.5322	1.64005	0.335659	4.88605	1.02877e-06	1.4599e-05	42.5173	39.2827	175.08	121.248
478	YLR411W	173.752	1.24439	0.254925	4.88139	1.05342e-06	1.49175e-05	93.5382	103.275	265.023	233.17
479	YNL222W	1052.11	-1.12992	0.231777	-4.87504	1.08784e-06	1.53728e-05	1319.74	1606.16	541.719	740.815
480	tG(GCC)P1	622.562	1.31861	0.270613	4.87268	1.10096e-06	1.55259e-05	295.921	377.621	1098.54	718.164
481	YDL142C	884.959	-0.909022	0.186653	-4.87011	1.11538e-06	1.56639e-05	1261.91	1067.6	600.079	610.239
482	YIL070C	3040.66	-0.84074	0.172627	-4.87028	1.11439e-06	1.56639e-05	4090.17	3767.34	2315.86	1989.27
483	YGR266W	3823.12	-0.73563	0.15113	-4.86753	1.13001e-06	1.58365e-05	4772.15	4822.9	2739.49	2957.93
484	YOL099C	165.215	1.40134	0.288082	4.86437	1.14822e-06	1.60585e-05	86.7354	82.367	205.29	286.466
485	YLL052C	309.715	1.17481	0.241929	4.85599	1.19785e-06	1.6718e-05	197.28	171.703	487.478	382.399
486	YKL220C	858.292	0.930724	0.191948	4.84884	1.24184e-06	1.72963e-05	603.746	558.828	1038.12	1232.47
487	YBR019C	224.281	1.33938	0.276432	4.84526	1.26445e-06	1.75751e-05	98.6402	138.757	365.265	294.46
488	YDL111C	3900.93	-0.753255	0.155534	-4.84303	1.27875e-06	1.77374e-05	4671.81	5166.94	2905.64	2859.33
489	YPL075W	10197	0.679659	0.140382	4.84149	1.28868e-06	1.78386e-05	7821.49	7765.94	12530.9	12669.8
490	YHR209W	671.219	0.924637	0.191006	4.84088	1.29265e-06	1.7857e-05	433.677	477.095	942.687	831.418
491	YML021C	2050.05	-0.766542	0.159028	-4.82016	1.43442e-06	1.97578e-05	2476.21	2713.04	1515.99	1494.95
492	YPR101W	1042.82	-1.1409	0.236704	-4.81993	1.43608e-06	1.97578e-05	1180.28	1730.34	635.781	624.896
493	YPL111W	4654.39	-0.912079	0.189282	-4.81863	1.44549e-06	1.98469e-05	6758.56	5500.85	3385.57	2972.59
494	YNL299W	4529.15	0.948635	0.197016	4.81502	1.47186e-06	2.01681e-05	2879.27	3195.2	6771.14	5270.98
495	YPR157W	332.565	0.979246	0.203735	4.80646	1.53624e-06	2.10076e-05	222.791	216.688	451.089	439.692
496	YMR065W	1389.43	0.791517	0.164755	4.80421	1.55362e-06	2.12026e-05	979.6	1034.02	1702.74	1841.38
497	YJL127C-B	775.454	-0.894016	0.186627	-4.79039	1.66458e-06	2.26712e-05	938.783	1092.31	543.092	527.631
498	YCR014C	1866.15	-1.23677	0.258458	-4.78519	1.70823e-06	2.32189e-05	2304.44	3031.1	848.624	1280.44
499	YEL050W-A	43.3467	2.02101	0.422846	4.77954	1.75701e-06	2.37389e-05	6.80278	15.8398	73.465	77.2792
500	YJR023C	25.8743	2.27704	0.476395	4.77972	1.75538e-06	2.37389e-05	3.40139	4.43514	35.7026	59.958
501	snR52	2141.08	1.36023	0.284586	4.77968	1.75574e-06	2.37389e-05	1447.29	809.097	3444.62	2863.33
502	YOL003C	2155.27	-0.763696	0.159869	-4.77701	1.77921e-06	2.3991e-05	2598.66	2852.43	1555.12	1614.87
503	YDR415C	1593.94	-0.74819	0.1567	-4.77467	1.80001e-06	2.42232e-05	1971.1	2044.6	1202.22	1157.86
504	YHL022C	232.545	1.19129	0.249731	4.77031	1.83943e-06	2.47046e-05	156.464	118.482	326.13	329.103
505	YOL015W	747.313	0.916109	0.192133	4.7681	1.85972e-06	2.49277e-05	525.514	495.469	1064.9	903.367
506	YLR307C-A	37.8329	2.10574	0.44206	4.76348	1.90283e-06	2.54551e-05	5.10208	12.0382	76.898	57.2932
507	YBR076W	62.0975	1.66643	0.350003	4.76118	1.92462e-06	2.56957e-05	25.5104	25.9773	102.302	94.6004
508	YEL056W	3126.43	-0.701655	0.147466	-4.75807	1.95453e-06	2.60438e-05	3835.06	3940.31	2389.33	2341.03
509	YJL216C	586.477	0.968962	0.203679	4.75731	1.96191e-06	2.60907e-05	374.153	401.697	711.993	858.066
510	YGL213C	2767.23	-1.06053	0.223646	-4.74202	2.11601e-06	2.80848e-05	3741.53	3831.96	1431.54	2063.89
511	YER118C	4829.51	-0.682287	0.143962	-4.73936	2.14391e-06	2.83994e-05	5928.62	6017.86	3726.12	3645.45
512	YPL230W	408.292	1.48076	0.312962	4.73142	2.22958e-06	2.94766e-05	183.675	209.719	806.742	433.03
513	YMR094W	1337.13	1.0228	0.216224	4.73027	2.24225e-06	2.95864e-05	734.7	983.335	1694.5	1935.98
514	YOL079W	45.4897	1.99546	0.422303	4.72518	2.29913e-06	3.02779e-05	18.7076	8.87029	83.7639	70.6172
515	YHR142W	2620.46	-0.751859	0.159343	-4.7185	2.37594e-06	3.12287e-05	3277.24	3330.16	1833.19	2041.24
516	tP(AGG)C	219.125	1.51333	0.320851	4.71661	2.39804e-06	3.1458e-05	78.2319	125.451	402.341	270.477
517	YGR294W	60.196	1.6747	0.355536	4.71035	2.47292e-06	3.23151e-05	27.2111	22.8093	97.4956	93.268
518	YPR060C	3935.58	-0.734043	0.155829	-4.71056	2.47033e-06	3.23151e-05	4727.93	5147.3	2845.23	3021.88
519	YNL081C	1953.21	-0.723578	0.153763	-4.70579	2.5288e-06	3.29816e-05	2382.67	2504.59	1467.93	1457.65
520	YPR193C	82.2004	1.5567	0.330836	4.70535	2.53427e-06	3.29893e-05	30.6125	42.4507	131.825	123.913
521	YNL042W-B	49.8024	1.92902	0.410079	4.70401	2.55098e-06	3.31432e-05	17.0069	14.5726	103.675	63.9552
522	YGL081W	258.777	1.0559	0.225146	4.68985	2.73403e-06	3.54533e-05	151.362	174.238	359.086	350.421
523	YIL156W-A	73.8582	1.77513	0.378709	4.6873	2.76826e-06	3.58286e-05	37.4153	19.6414	130.452	107.924
524	YPL081W	8993.63	-0.770989	0.164614	-4.6836	2.81874e-06	3.64123e-05	11042.6	11760.1	6114.08	7057.72
525	YJR008W	729.33	0.948599	0.202608	4.68194	2.84175e-06	3.66397e-05	496.603	482.163	1073.83	864.728
526	YPL025C	142.6	1.67107	0.357046	4.68027	2.865e-06	3.68692e-05	47.6194	68.4279	291.8	162.553
527	YGR062C	996.75	0.856884	0.183136	4.67895	2.88342e-06	3.70359e-05	748.305	653.233	1231.74	1353.72
528	YBR194W	402.211	-1.08852	0.233184	-4.66807	3.04047e-06	3.89791e-05	479.596	629.157	261.59	238.5
529	YGR032W	4795.83	0.683871	0.146625	4.66409	3.0998e-06	3.96646e-05	3585.06	3726.79	5825.02	6046.43
530	YER093C-A	984.025	1.1418	0.24488	4.66268	3.12111e-06	3.98619e-05	602.046	583.538	1652.62	1097.9
531	YPL144W	732.135	-1.28521	0.275817	-4.65965	3.16745e-06	4.03775e-05	1032.32	1087.24	298.666	510.309
532	YOR186C-A	67.2692	1.6625	0.356818	4.65923	3.17389e-06	4.03835e-05	32.3132	24.0765	95.4359	117.251
533	YDR237W	2633.92	-0.818267	0.175683	-4.65762	3.19882e-06	4.06244e-05	3651.39	3116.01	1802.98	1965.29
534	YLR069C	3473.61	-0.69347	0.149021	-4.65349	3.2636e-06	4.13694e-05	4217.72	4401.56	2586.38	2688.78
535	YDL159C-B	15.6563	2.33571	0.502955	4.64398	3.41762e-06	4.32408e-05	1.70069	0.633592	33.6429	26.648
536	YJL197C-A	16.1458	2.34746	0.50561	4.64283	3.43671e-06	4.34012e-05	0	1.26718	23.344	39.972
537	YLR307W	94.4006	1.88479	0.407078	4.63004	3.65592e-06	4.60836e-05	15.3062	43.7178	184.006	134.572
538	YPR092W	25.4317	2.14366	0.463697	4.62298	3.78273e-06	4.75935e-05	3.40139	6.33592	46.6881	45.3016
539	YOR081C	2928.61	-0.908107	0.196612	-4.61877	3.86019e-06	4.8478e-05	4102.07	3610.84	2232.1	1769.43
540	YNL074C	3497.45	-1.04413	0.226312	-4.61368	3.956e-06	4.95892e-05	5270.45	4276.11	2569.9	1873.35
541	YBL093C	2631.37	-0.748406	0.162393	-4.60862	4.05349e-06	5.07173e-05	3329.96	3304.18	2065.95	1825.39
542	YNL184C	18.2813	2.26386	0.491564	4.60542	4.11642e-06	5.14096e-05	1.70069	2.53437	31.5831	37.3072
543	YBR137W	1306.96	-0.804115	0.174912	-4.59726	4.28084e-06	5.33647e-05	1761.92	1583.35	893.939	988.641
544	YIL015W	13922.8	-0.665262	0.144781	-4.59495	4.32856e-06	5.38603e-05	17682.1	16601.4	10591.3	10816.4
545	YGR109C	1288.85	-0.770449	0.167999	-4.58604	4.51728e-06	5.60687e-05	1712.6	1558	968.091	916.691
546	YLR077W	4220.94	0.699889	0.152621	4.5858	4.52261e-06	5.60687e-05	3051.04	3334.59	5276.44	5221.68
547	YLR134W	1288.43	0.966415	0.210784	4.58486	4.54292e-06	5.62176e-05	947.286	763.478	1549.63	1893.34
548	YBR196C-B	124.038	1.29788	0.283244	4.58221	4.6008e-06	5.683e-05	61.225	72.8631	190.185	171.88
549	YGL096W	815.953	0.971881	0.212231	4.57936	4.66406e-06	5.75065e-05	574.834	506.874	1221.44	960.661
550	YBR196C-A	107.256	1.48885	0.325791	4.56996	4.87808e-06	6.00358e-05	54.4222	47.5194	133.885	193.198
551	YLR016C	876.101	-0.787287	0.172457	-4.56511	4.99224e-06	6.13294e-05	1119.06	1114.49	664.618	606.242
552	YGL100W	5050.33	-0.65754	0.144144	-4.56167	5.07475e-06	6.22301e-05	6124.2	6283.97	3857.26	3935.91
553	snR71	411.614	0.88326	0.193701	4.55992	5.1173e-06	6.26383e-05	285.717	284.483	549.958	526.298
554	YGL041C-B	32.4733	1.9723	0.432841	4.55664	5.19781e-06	6.3509e-05	10.2042	8.2367	51.4942	59.958
555	YNL063W	1459.89	0.855565	0.187844	4.55466	5.24699e-06	6.39944e-05	1119.06	934.548	1995.23	1790.75
556	YLR093C	3151.82	-0.683021	0.149977	-4.55419	5.25888e-06	6.4024e-05	3986.43	3814.22	2355	2451.62
557	YKL061W	393.872	-1.11961	0.24587	-4.55368	5.27151e-06	6.40625e-05	462.589	632.958	256.098	223.843
558	YNL100W	1547.7	-0.753451	0.165729	-4.54629	5.46006e-06	6.62351e-05	1926.89	1978.07	1080	1205.82
559	YLR169W	27.4191	2.07906	0.458186	4.53759	5.69003e-06	6.89012e-05	5.10208	6.96951	56.3003	41.3044
560	tK(CUU)J	82.026	1.80962	0.399999	4.52405	6.06662e-06	7.33303e-05	22.109	34.214	178.513	93.268
561	YBR252W	3138.74	-0.685365	0.151547	-4.52245	6.11279e-06	7.37567e-05	3865.68	3906.73	2306.94	2475.6
562	YPL250C	1590.53	1.5316	0.339214	4.51515	6.32712e-06	7.62069e-05	770.414	684.913	3439.81	1466.97
563	YGL262W	39.6694	2.00808	0.445311	4.50939	6.50132e-06	7.8166e-05	5.10208	13.939	58.3601	81.2764
564	snR62	257.9	0.990427	0.22009	4.5001	6.79215e-06	8.15179e-05	175.171	162.833	339.175	354.418
565	YNL064C	41741	0.760301	0.169215	4.49312	7.01879e-06	8.40888e-05	33389.7	27994.6	53871.8	51707.8
566	YKR058W	1319.74	0.784774	0.174885	4.48738	7.2104e-06	8.62318e-05	899.667	1016.28	1750.8	1612.2
567	snR48	952.622	1.22576	0.273554	4.48088	7.43346e-06	8.87427e-05	676.876	411.201	1222.13	1500.28
568	YKL094W	5334.32	-0.678828	0.151716	-4.47435	7.66448e-06	9.13396e-05	6420.12	6768.66	4224.58	3923.92
569	YER139C	805.755	-0.934858	0.209488	-4.46258	8.09787e-06	9.63347e-05	984.702	1149.97	486.105	602.245
570	YGL047W	844.044	-0.907562	0.203608	-4.45739	8.29628e-06	9.8522e-05	1192.19	1034.02	631.662	518.304
571	YIL065C	1309.77	-0.814548	0.182859	-4.45451	8.40839e-06	9.96784e-05	1709.2	1656.84	1021.64	851.404
572	YKR061W	1774.98	0.922688	0.207517	4.44632	8.73544e-06	0.000103374	1027.22	1373.63	2278.1	2420.97
573	YDR210W	2834.63	-0.697385	0.156867	-4.4457	8.76051e-06	0.00010349	3534.04	3513.27	2251.33	2039.9
574	YKL058W	1851.02	-0.916843	0.206338	-4.4434	8.85485e-06	0.000104241	2251.72	2632.57	1106.09	1413.68
575	YOL086W-A	774.117	-0.917844	0.206552	-4.44365	8.84455e-06	0.000104241	935.382	1106.25	479.239	575.597
576	YGR269W	115.881	1.40066	0.315271	4.44274	8.88207e-06	0.00010438	45.9187	68.4279	159.975	189.201
577	YGR240C-A	185.711	1.15755	0.261092	4.43348	9.27241e-06	0.000108778	112.246	108.978	291.114	230.505
578	YKL063C	2318.51	-0.706518	0.159457	-4.43076	9.39009e-06	0.000109968	2775.53	3000.06	1690.38	1808.07
579	YOR308C	3695.94	0.951089	0.21481	4.42758	9.52965e-06	0.00011141	2149.68	2780.84	5456.32	4396.92
580	YHR017W	1840.1	-0.757857	0.171284	-4.42457	9.66362e-06	0.000112781	2433.69	2221.37	1432.91	1272.44
581	YGR235C	2807.76	-0.682186	0.154221	-4.42342	9.71506e-06	0.000113186	3333.36	3614.64	2155.2	2127.84
582	YLR036C	905.3	-0.90741	0.205273	-4.42051	9.84705e-06	0.000114527	1045.93	1336.25	602.139	636.887
583	YDL089W	1686.02	-0.786396	0.17798	-4.41845	9.94129e-06	0.000115425	2153.08	2141.54	1117.08	1332.4
584	YDL068W	50.8176	1.73285	0.392227	4.41799	9.96208e-06	0.000115468	13.6056	22.8093	77.5846	89.2708
585	YCL052C	3021.77	-0.683444	0.154998	-4.40936	1.03676e-05	0.000119963	3585.06	3894.69	2262.31	2345.02
586	YPL277C	409.538	1.16135	0.263559	4.40642	1.05095e-05	0.000121397	244.9	240.765	694.142	458.346
587	YER090C-A	18.0634	2.20481	0.501352	4.39772	1.09393e-05	0.000126147	1.70069	1.90078	46.0015	22.6508
588	YML100W	5773.46	-0.754899	0.171838	-4.39309	1.11753e-05	0.000128649	7666.73	6922.63	4568.56	3935.91
589	YBR169C	3221.78	0.833586	0.189801	4.39189	1.1237e-05	0.000129139	2440.5	2131.4	4567.19	3748.04
590	YDR246W-A	147.466	1.53998	0.350872	4.38902	1.13863e-05	0.000130633	68.0278	65.26	299.353	157.223
591	YBL080C	816.372	-0.746679	0.170594	-4.37694	1.20356e-05	0.000137849	1054.43	1003.61	593.213	614.237
592	YDL172C	82.2703	1.66683	0.380989	4.37501	1.21426e-05	0.000138839	39.116	27.878	166.155	95.9328
593	YBL106C	2755.79	0.653105	0.149398	4.37157	1.23358e-05	0.000140812	2113.96	2143.44	3314.85	3450.92
594	YPR009W	1319.44	-0.939858	0.21506	-4.37021	1.24126e-05	0.000141449	1642.87	1860.86	760.054	1013.96
595	YMR236W	2404.4	-0.789704	0.180813	-4.3675	1.25674e-05	0.000142973	3360.57	2776.4	1785.82	1694.81
596	YLR444C	20.0134	2.13101	0.487993	4.36688	1.26035e-05	0.000142989	5.10208	1.90078	37.0758	35.9748
597	YML064C	1092.55	-1.02717	0.235225	-4.36675	1.26111e-05	0.000142989	1309.53	1663.81	802.623	594.251
598	YPL221W	6121.4	-0.727759	0.167038	-4.35684	1.31953e-05	0.000149362	8289.18	7062.02	4513.64	4620.76
599	YER175C	1108.99	0.845053	0.194027	4.35534	1.32862e-05	0.000150141	835.041	729.264	1312.76	1558.91
600	YEL062W	1461.31	-0.70167	0.161201	-4.35277	1.34426e-05	0.000151655	1806.14	1829.81	1060.78	1148.53
601	YHR134W	842.33	-0.884703	0.20362	-4.34487	1.39357e-05	0.000156957	971.096	1232.97	585.66	579.594
602	YAL064W	29.6567	2.01053	0.462923	4.34311	1.4048e-05	0.000157604	3.40139	9.50388	60.4198	45.3016
603	YCR064C	85.0183	1.53901	0.354334	4.34339	1.40299e-05	0.000157604	39.116	36.7483	102.988	161.22
604	YNR042W	52.8209	1.97509	0.454788	4.34287	1.40631e-05	0.000157604	8.50347	17.7406	129.079	55.9608
605	YDL124W	7939.63	-0.716393	0.165022	-4.3412	1.41708e-05	0.000158549	10323.2	9525.42	6356.44	5553.44
606	YER048W-A	3351.73	-0.760417	0.175478	-4.33341	1.4682e-05	0.000163998	3892.89	4588.47	2568.53	2357.02
607	YDR169C-A	52.5379	1.75809	0.405864	4.33173	1.47945e-05	0.000164981	18.7076	19.0078	108.481	63.9552
608	YHL016C	717.065	0.862058	0.19906	4.33064	1.48679e-05	0.000165527	510.208	491.034	841.072	1025.95
609	YBR018C	185.384	1.23104	0.284521	4.32672	1.51347e-05	0.000168222	127.552	84.9013	273.262	255.821
610	YLL007C	1480.38	-0.895448	0.207364	-4.31824	1.57278e-05	0.000174241	2010.22	1876.7	875.401	1159.19
611	YNL310C	1111.81	-1.00032	0.231636	-4.31851	1.57087e-05	0.000174241	1471.1	1535.83	852.744	587.589
612	YLR366W	26.4211	1.98558	0.459897	4.31744	1.57851e-05	0.000174591	8.50347	5.06874	50.8076	41.3044
613	YLR174W	595.273	0.961209	0.222788	4.31446	1.59994e-05	0.000176672	425.173	364.949	698.261	892.708
614	YLL061W	1475.46	-0.915786	0.212396	-4.31169	1.62014e-05	0.000178611	2125.87	1775.32	1123.95	876.719
615	YLR243W	2179.3	-0.755041	0.175132	-4.31127	1.62316e-05	0.000178653	2988.12	2521.7	1625.84	1581.56
616	YIR027C	144.49	1.24797	0.289502	4.31075	1.62702e-05	0.000178787	73.1298	87.4357	236.187	181.206
617	YKL159C	309.809	-0.946007	0.219845	-4.30306	1.68453e-05	0.000184806	392.86	432.743	221.768	191.866
618	YKR102W	527.932	0.869809	0.202328	4.29901	1.71564e-05	0.000187915	384.357	352.277	742.203	632.89
619	YNR070W	267.407	0.967299	0.225204	4.29521	1.74531e-05	0.000190856	173.471	179.94	383.117	333.1
620	YCR081C-A	28.8192	1.9336	0.450387	4.2932	1.76115e-05	0.000192277	5.10208	9.50388	47.3746	53.296
621	YIL009C-A	1094.48	-0.896307	0.208821	-4.29223	1.76891e-05	0.000192815	1401.37	1476.9	853.43	646.214
622	YGR030C	1059.37	-0.836878	0.195018	-4.29128	1.77648e-05	0.000193328	1224.5	1511.75	727.098	774.125
623	YER147C-A	40.89	1.71435	0.400031	4.28555	1.82289e-05	0.00019806	17.0069	13.939	68.6589	63.9552
624	YNL159C	1245.59	-0.692595	0.162085	-4.27303	1.92834e-05	0.000209181	1549.33	1544.7	975.643	912.694
625	YBL071W-A	934.06	-0.908769	0.212733	-4.27188	1.93828e-05	0.000209924	1294.23	1172.15	720.919	548.949
626	YOL122C	2263.09	-1.1625	0.272216	-4.27053	1.9501e-05	0.000210866	3188.8	3194.57	971.524	1697.48
627	YEL030C-A	20.6631	2.12726	0.498184	4.27003	1.95443e-05	0.000210997	0	4.43514	31.5831	46.634
628	YLR186W	4303.67	-0.760776	0.178191	-4.26944	1.95966e-05	0.000211225	5593.58	5299.36	2854.84	3466.91
629	YGL247W	943.692	-0.729186	0.171236	-4.25838	2.05913e-05	0.000221594	1139.46	1226.63	683.843	724.826
630	YLL028W	8493.15	0.660687	0.155164	4.25798	2.06283e-05	0.000221639	6700.73	6375.2	10991.6	9905.06
631	YBR022W	722.635	-1.032	0.2433	-4.24166	2.21871e-05	0.000238011	1005.11	963.06	370.758	551.614
632	YJL034W	74057	0.619999	0.14625	4.2393	2.24222e-05	0.000240152	60441	55676.3	89298.5	90812.4
633	YER103W	2862.43	1.2229	0.288498	4.23885	2.24671e-05	0.000240253	1634.37	1607.42	5351.28	2856.67
634	YDR185C	467.549	0.791687	0.186893	4.23605	2.27487e-05	0.000242498	335.037	340.872	598.706	595.583
635	YLR008C	4104.19	-0.850536	0.200772	-4.23633	2.27204e-05	0.000242498	4598.68	6053.34	2988.04	2776.72
636	YGR077C	3328.86	0.692365	0.163528	4.23393	2.29639e-05	0.000244407	2438.79	2609.77	4374.95	3891.94
637	YKL109W	3338.56	0.621252	0.146883	4.22958	2.34129e-05	0.000248794	2583.35	2647.15	4018.61	4105.13
638	YIL157C	1670.56	-0.702299	0.166269	-4.22387	2.40141e-05	0.000254783	2119.06	2043.33	1332.67	1187.17
639	YDR494W	2533.63	-0.680372	0.161092	-4.2235	2.40538e-05	0.000254804	2955.81	3312.42	1918.33	1947.97
640	YLR412W	2467.98	-0.658214	0.155898	-4.2221	2.42041e-05	0.000255996	3164.99	2905.65	1905.28	1896.01
641	YCR021C	230.896	1.04401	0.24736	4.2206	2.43654e-05	0.0002573	161.566	131.787	291.8	338.43
642	YHR028W-A	36.6218	1.75443	0.416009	4.21729	2.47257e-05	0.000260699	10.2042	14.5726	60.4198	61.2904
643	YBR178W	39.3942	1.70747	0.405014	4.21584	2.48851e-05	0.000261971	15.3062	13.939	59.0467	69.2848
644	snR56	534.059	1.453	0.344848	4.21346	2.51485e-05	0.000264333	323.132	188.177	563.003	1061.92
645	YMR110C	2762.9	-0.722052	0.171405	-4.21254	2.52517e-05	0.000265006	3608.87	3309.88	1921.08	2211.78
646	YPR064W	24.9089	1.91954	0.456673	4.20332	2.63028e-05	0.00027561	6.80278	6.33592	41.1953	45.3016
647	YPL047W	770.055	-0.869327	0.206955	-4.20056	2.66258e-05	0.000278563	945.586	1065.07	593.9	475.667
648	YOR189W	1325.56	-0.730517	0.174024	-4.19779	2.69532e-05	0.000281553	1768.72	1559.9	952.986	1020.62
649	YMR185W	5738.88	0.734306	0.175378	4.18698	2.8269e-05	0.000294843	4282.35	4248.23	6518.48	7906.46
650	YER084W-A	11.3138	2.13011	0.508895	4.18575	2.84223e-05	0.000295985	0	0.633592	21.9708	22.6508
651	YPR114W	6109.58	-0.688385	0.164576	-4.18278	2.8796e-05	0.000299417	7347	7810.29	4964.04	4316.98
652	YJR106W	1782.03	0.708031	0.169391	4.17988	2.91668e-05	0.000302807	1426.88	1258.95	2290.46	2151.83
653	YJL157C	12932.7	-0.600321	0.143665	-4.17861	2.93301e-05	0.000304036	15229.7	16047	10353.1	10100.9
654	YGL224C	1606.33	-0.670212	0.160462	-4.17676	2.95693e-05	0.000306046	2001.72	1961.6	1180.25	1281.77
655	YAL068C	19.9529	2.03374	0.487043	4.17568	2.97095e-05	0.000307029	3.40139	3.80155	44.6283	27.9804
656	YNL105W	13.8518	2.10903	0.506074	4.16743	3.08051e-05	0.000317865	0	1.90078	29.5233	23.9832
657	snR73	1901.76	1.30241	0.312804	4.16366	3.13185e-05	0.000322671	1362.26	674.142	3092.4	2478.26
658	YMR323W	22.9603	1.95606	0.470047	4.16141	3.16291e-05	0.000325376	6.80278	4.43514	44.6283	35.9748
659	YLR078C	2074.18	-0.875103	0.210363	-4.15997	3.18291e-05	0.000326937	2670.09	2749.79	1218.01	1658.84
660	YJR154W	394.962	0.807707	0.194333	4.15631	3.23428e-05	0.00033171	287.417	279.414	506.703	506.312
661	snR59	130.072	1.68158	0.404702	4.15511	3.25128e-05	0.000332948	71.4291	29.1452	157.229	262.483
662	YDR119W-A	50.5444	1.55486	0.374319	4.15384	3.26935e-05	0.000334294	23.8097	20.2749	74.1516	83.9412
663	YMR294W-A	61.2263	1.45554	0.350713	4.15023	3.32144e-05	0.000339107	28.9118	29.1452	100.242	86.606
664	YIL071W-A	47.4518	1.63932	0.395431	4.14566	3.38838e-05	0.000345421	17.0069	20.2749	88.57	63.9552
665	YDR358W	1633.83	-0.756685	0.182619	-4.14351	3.42026e-05	0.000348147	2113.96	2017.36	1088.93	1315.08
666	YDR542W	28.0054	1.97584	0.477084	4.14148	3.45074e-05	0.000350721	5.10208	6.96951	67.9723	31.9776
667	snR47	2855.99	1.38953	0.335768	4.13835	3.49818e-05	0.000355011	1006.81	1842.49	3029.23	5545.45
668	tQ(UUG)D1	45.2847	1.64104	0.396627	4.13749	3.51127e-05	0.000355805	13.6056	20.9085	69.3455	77.2792
669	YGL051W	82.9414	1.28798	0.312174	4.12585	3.69369e-05	0.00037373	45.9187	43.7178	122.213	119.916
670	YBR045C	578.977	0.821778	0.199598	4.11718	3.83542e-05	0.000387492	406.466	416.27	680.41	812.764
671	YDL243C	551.54	0.783158	0.190514	4.11077	3.94342e-05	0.00039781	377.554	421.339	726.411	680.857
672	YGR045C	59.0359	1.62808	0.396091	4.11038	3.95005e-05	0.000397885	27.2111	20.9085	117.407	70.6172
673	YKR033C	23.5076	1.98639	0.484085	4.10338	4.07157e-05	0.000409516	3.40139	5.70233	55.6137	29.3128
674	tP(UGG)F	80.5462	1.29101	0.315183	4.09606	4.20236e-05	0.000422044	42.5173	43.7178	116.034	119.916
675	YDR442W	28.02	1.8789	0.458878	4.09456	4.22967e-05	0.00042353	6.80278	8.2367	59.7332	37.3072
676	YLL037W	78.661	1.31365	0.320803	4.09489	4.22372e-05	0.00042353	44.218	39.2827	111.227	119.916
677	YMR040W	291.565	1.05141	0.257484	4.08339	4.43841e-05	0.000443775	188.777	176.772	334.369	466.34
678	YPL132W	1441.09	-0.657872	0.161355	-4.07717	4.55868e-05	0.000455128	1705.8	1838.05	1123.95	1096.57
679	YPL067C	638.01	-0.852826	0.209191	-4.07679	4.56617e-05	0.000455204	867.354	793.891	496.404	394.39
680	YBL090W	1535.38	-0.835568	0.204977	-4.07641	4.57371e-05	0.000455286	2110.56	1860.23	950.239	1220.48
681	YDR308C	1601.56	-0.638919	0.15676	-4.07578	4.58607e-05	0.000455846	1908.18	2008.49	1233.11	1256.45
682	YJL024C	1774.7	-0.846885	0.207878	-4.07395	4.62221e-05	0.000458765	2079.95	2526.13	1384.16	1108.56
683	YDR151C	4027.43	0.687371	0.168903	4.06961	4.70919e-05	0.000466713	2981.32	3137.55	5379.43	4611.44
684	YDL163W	13.1326	2.06418	0.507377	4.06833	4.73509e-05	0.000468593	1.70069	0.633592	30.2099	19.986
685	YGR280C	956.766	1.45792	0.35901	4.06095	4.88733e-05	0.000482954	248.301	644.997	1317.56	1616.2
686	YKL043W	6297	0.859062	0.212118	4.04992	5.12357e-05	0.00050556	3937.11	4849.51	9249.04	7152.32
687	YBR269C	1207.67	-0.643029	0.159182	-4.0396	5.35431e-05	0.000527187	1484.71	1473.1	925.522	947.337
688	YFR036W	698.97	-1.07585	0.26636	-4.03908	5.3661e-05	0.000527187	940.484	994.106	534.853	326.438
689	YGL108C	1129.64	-0.919212	0.227562	-4.0394	5.35889e-05	0.000527187	1280.62	1710.7	841.072	686.186
690	YLR264C-A	22.4657	1.90973	0.473371	4.03431	5.47623e-05	0.000537226	6.80278	4.43514	45.3149	33.31
691	YDL039C	592.918	1.20513	0.299145	4.02858	5.61147e-05	0.000549697	389.459	287.651	1068.33	626.228
692	YCL038C	1629.42	0.878285	0.21821	4.02495	5.69878e-05	0.000557443	1192.19	1058.73	1808.48	2458.28
693	YLR300W	28210.1	-0.557994	0.13873	-4.02216	5.7668e-05	0.000563282	33767.3	33633	22909.4	22530.9
694	YER163C	1484.26	-0.634714	0.158049	-4.01594	5.92104e-05	0.000576907	1835.05	1793.07	1184.37	1124.55
695	YGR104C	1409.46	-0.68771	0.171249	-4.01584	5.92333e-05	0.000576907	1644.57	1851.99	1103.35	1037.94
696	YOR277C	76.99	1.42967	0.356261	4.01298	5.99564e-05	0.000583111	34.0139	38.6491	94.0627	141.234
697	YMR135W-A	15.0513	2.03399	0.508664	3.99869	6.36928e-05	0.00061856	1.70069	0.633592	41.8819	15.9888
698	YNR040W	746.268	-0.913812	0.228609	-3.99726	6.40786e-05	0.000621415	1037.42	939.617	585.66	422.371
699	YFL012W	46.5398	1.53723	0.384818	3.99469	6.47794e-05	0.000627313	18.7076	20.9085	66.5991	79.944
700	YHR123W	3904.6	-0.626028	0.156874	-3.99065	6.58926e-05	0.000637181	4983.03	4537.15	3134.97	2963.26
701	YKL156W	20621.6	-0.676057	0.169455	-3.9896	6.61836e-05	0.000639082	23306.3	27692.4	15337.7	16150
702	YGL104C	491.703	-0.910114	0.228147	-3.98915	6.63099e-05	0.00063939	685.38	612.683	287.681	381.066
703	YJR037W	10.7118	2.02154	0.507331	3.98465	6.75791e-05	0.000650701	0	0	29.5233	13.324
704	YMR320W	295.145	0.862028	0.216442	3.98272	6.81308e-05	0.000655082	193.879	216.055	398.908	371.74
705	YER154W	4106.49	-0.747632	0.187925	-3.97834	6.93969e-05	0.000666309	5554.47	4816.57	3314.17	2740.75
706	YHR204W	3387.41	-0.608413	0.15319	-3.97163	7.13827e-05	0.000684405	4227.92	3989.1	2749.1	2583.52
707	YGR147C	3168.32	-0.639607	0.16107	-3.97098	7.15767e-05	0.000685294	3877.58	3878.22	2611.1	2306.38
708	tD(GUC)J2	30.7201	1.75542	0.442947	3.96305	7.39979e-05	0.000707474	10.2042	9.50388	41.8819	61.2904
709	YIL007C	861.085	-0.713494	0.180057	-3.96261	7.41352e-05	0.000707788	1088.44	1066.34	688.649	600.913
710	YPR176C	1596.35	-0.732196	0.184813	-3.96182	7.43821e-05	0.000709144	1930.29	2079.45	1076.57	1299.09
711	YNR005C	14.3637	2.00315	0.506161	3.95754	7.57255e-05	0.000720936	0	2.53437	32.2697	22.6508
712	YHR192W	2089.23	-0.727001	0.183726	-3.95698	7.5903e-05	0.000721612	2836.76	2407.65	1459	1653.51
713	YBR160W	2658.22	-0.677384	0.171261	-3.95528	7.64439e-05	0.000725735	3539.14	3041.24	2085.86	1966.62
714	YDR132C	1276.66	0.749585	0.189708	3.95125	7.77448e-05	0.000737052	911.572	970.029	1771.4	1453.65
715	YFR053C	1787.69	-0.83779	0.212415	-3.94412	8.00922e-05	0.000758243	2333.35	2294.87	1064.9	1457.65
716	YNL282W	652.123	-0.741659	0.188274	-3.93926	8.1734e-05	0.000772706	846.945	798.959	513.569	449.019
717	YDR467C	160.121	1.2088	0.306965	3.93792	8.21919e-05	0.000774904	90.1368	89.9701	180.573	279.804
718	YPL256C	6593	-0.756498	0.192107	-3.93791	8.21954e-05	0.000774904	8991.57	7701.94	5337.54	4340.96
719	YJL180C	1398.57	-0.689939	0.175307	-3.93561	8.29866e-05	0.000781274	1724.5	1746.81	979.763	1143.2
720	YGR074W	1768.36	-0.882776	0.224511	-3.932	8.42413e-05	0.000791985	1960.9	2677.56	1323.74	1111.22
721	tL(UAA)D	62.7672	1.45525	0.37049	3.92791	8.5686e-05	0.00080445	23.8097	32.9468	82.3907	111.922
722	YLR252W	255.597	1.07214	0.273151	3.9251	8.66949e-05	0.000812795	190.478	127.986	328.19	375.737
723	YPR161C	4275.35	-0.702756	0.179293	-3.91959	8.8699e-05	0.000830434	5687.12	4974.33	3470.02	2969.92
724	tI(UAU)D	101.75	1.17545	0.300174	3.91589	9.00708e-05	0.000842112	66.3271	52.5881	144.184	143.899
725	YGR222W	1872.33	-0.741751	0.189452	-3.91525	9.03092e-05	0.000843177	2108.86	2609.77	1434.28	1336.4
726	YMR204C	1713.76	0.791734	0.202346	3.91277	9.12439e-05	0.00085073	1248.31	1226	2483.39	1897.34
727	YBR201W	971.622	-0.703819	0.180127	-3.90735	9.33149e-05	0.000868843	1142.87	1279.86	766.92	696.845
728	YBR226C	64.2634	1.53851	0.394409	3.90079	9.58803e-05	0.000891502	34.0139	21.5421	77.5846	123.913
729	YER116C	943.101	-0.666199	0.170831	-3.89977	9.62855e-05	0.000894042	1119.06	1206.99	741.516	704.84
730	YNL165W	1397.59	-0.621933	0.159564	-3.89769	9.71138e-05	0.000900498	1753.42	1651.14	1099.92	1085.91
731	YPL261C	19.9338	1.91181	0.491686	3.88828	0.000100959	0.000934872	6.80278	1.90078	36.3892	34.6424
732	YKL026C	218.021	1.00201	0.258034	3.88323	0.000103077	0.000953183	156.464	125.451	266.397	323.773
733	YGL251C	807.674	0.696388	0.179369	3.88242	0.000103422	0.000955062	642.862	580.37	1038.81	968.655
734	YPR030W	628.219	0.87295	0.225231	3.87579	0.000106277	0.000980098	481.296	390.926	913.163	727.491
735	YDR076W	573.445	0.695154	0.179516	3.87238	0.000107777	0.000992572	431.976	435.278	724.351	702.175
736	YKL138C-A	928.647	-0.655157	0.169224	-3.87154	0.00010815	0.000993427	1151.37	1133.5	742.203	687.519
737	YOL019W-A	22.8501	1.81947	0.469964	3.87151	0.000108163	0.000993427	8.50347	4.43514	39.8222	38.6396
738	YDL131W	7617	-0.588075	0.151931	-3.87067	0.000108537	0.000995507	8814.7	9550.77	6225.3	5877.22
739	YLR281C	40.6929	1.82219	0.471593	3.86391	0.000111587	0.0010221	13.6056	8.87029	102.988	37.3072
740	YDR015C	10.2737	1.96406	0.508871	3.85965	0.000113552	0.00103869	0	0.633592	16.4781	23.9832
741	YML009C-A	39.6486	1.69933	0.440459	3.85809	0.000114277	0.00104391	20.4083	8.2367	68.6589	61.2904
742	YOL114C	289.746	-0.817972	0.212171	-3.85525	0.000115613	0.00105469	377.554	370.018	214.216	197.195
743	YNR075W	1304.4	0.654114	0.169811	3.852	0.000117156	0.00106734	947.286	1060.63	1568.17	1641.52
744	YGL059W	1692.53	0.597908	0.155377	3.84811	0.000119034	0.00108299	1309.53	1366.66	2068.69	2025.25
745	YMR119W	3650.76	-0.562042	0.146144	-3.84582	0.000120151	0.00109168	4423.5	4312.86	2964.69	2901.97
746	YDL009C	65.2583	1.36534	0.355121	3.84473	0.000120685	0.00109506	25.5104	38.0155	100.242	97.2652
747	YDR469W	1786.27	-0.798136	0.207712	-3.84252	0.000121779	0.00110351	2134.37	2439.96	1117.08	1453.65
748	YIL045W	979.73	-0.672911	0.175265	-3.83938	0.000123343	0.00111619	1136.06	1284.29	749.755	748.809
749	YDR173C	1629.99	0.863417	0.225135	3.8351	0.000125511	0.00113429	1000.01	1260.21	1841.43	2418.31
750	YLR361C	2201.34	-0.781582	0.203864	-3.83384	0.000126157	0.00113861	2670.09	2941.77	1382.79	1810.73
751	YOR335W-A	21.3818	1.80168	0.469995	3.83341	0.000126381	0.00113911	6.80278	5.06874	35.016	38.6396
752	YHR126C	16.5536	1.88809	0.492862	3.83088	0.000127687	0.00114932	3.40139	3.16796	34.3295	25.3156
753	YLR296W	18.6943	1.84654	0.482055	3.83056	0.000127853	0.00114932	3.40139	5.06874	34.3295	31.9776
754	YIL107C	2728.44	0.572588	0.149507	3.82984	0.000128227	0.00115047	2195.6	2168.79	3206.37	3342.99
755	YNL062C	4969.42	-0.56026	0.146295	-3.82966	0.000128321	0.00115047	5790.86	6092.62	3963.68	4030.51
756	YBL023C	4724.98	-0.663975	0.173568	-3.82544	0.000130539	0.00116727	5336.78	6310.58	3487.19	3765.36
757	YPL202C	2123.37	-0.613553	0.160379	-3.82563	0.000130436	0.00116727	2699	2462.14	1705.49	1626.86
758	YDR379C-A	355.796	-0.838315	0.21917	-3.82495	0.0001308	0.00116806	433.677	489.133	271.203	229.173
759	YGL223C	3221.62	-0.576695	0.150806	-3.82408	0.000131261	0.00117063	3753.43	3988.46	2609.04	2535.56
760	YDR486C	3184.11	-0.900149	0.235812	-3.81724	0.000134954	0.00120198	3721.12	4680.98	2536.95	1797.41
761	YGL055W	22825.1	-0.691946	0.181583	-3.81063	0.000138611	0.00123293	28199.2	28541.4	15339.8	19219.9
762	YBR230C	1919.77	-0.847723	0.222554	-3.80907	0.000139493	0.00123914	2389.47	2603.43	1572.29	1113.89
763	snR65	106.808	1.43725	0.377744	3.80483	0.000141903	0.0012589	59.5243	40.5499	113.974	213.184
764	YMR245W	76.95	1.51453	0.398178	3.80366	0.000142571	0.00126317	37.4153	29.7788	160.662	79.944
765	YOR159C	1179.9	-0.928625	0.244356	-3.80029	0.000144526	0.00127882	1243.21	1893.17	795.757	787.449
766	YAR019W-A	33.3636	1.79839	0.473996	3.7941	0.000148178	0.00130942	3.40139	13.3054	72.7784	43.9692
767	YBL048W	59.9087	1.35575	0.35744	3.79294	0.000148874	0.00131386	34.0139	26.6109	83.0773	95.9328
768	YPL224C	1586.41	-0.704483	0.1859	-3.78959	0.000150899	0.00132999	1971.1	1985.04	1071.77	1317.74
769	YKR039W	1169.66	0.683774	0.18074	3.78319	0.000154829	0.00136286	947.286	831.906	1373.86	1525.6
770	YLR029C	106747	-0.829165	0.219279	-3.78133	0.000155992	0.00137131	135328	140768	61888.5	89005.7
771	YER050C	2452.27	-0.730499	0.193663	-3.77201	0.000161939	0.00142174	2700.7	3462.58	1828.39	1817.39
772	YLR024C	3509.92	0.590722	0.156636	3.77131	0.000162395	0.0014239	2651.38	2913.89	4138.76	4335.63
773	YDR114C	22.655	1.75992	0.46732	3.76597	0.000165903	0.00145277	8.50347	5.06874	37.0758	39.972
774	YLR407W	2062.62	-0.707724	0.188065	-3.7632	0.000167753	0.00146708	2617.37	2537.54	1719.22	1376.37
775	YLR257W	8232.86	-0.707013	0.18808	-3.7591	0.000170527	0.00148942	9392.93	11163.9	5651.31	6723.29
776	YGL161C	3720.26	-0.578497	0.153924	-3.75834	0.000171047	0.00149203	4374.18	4573.27	3087.59	2846.01
777	YDR491C	16.4789	1.87438	0.49907	3.75574	0.000172832	0.00150567	1.70069	3.80155	37.7624	22.6508
778	YAL033W	2248.1	-0.738396	0.196635	-3.75515	0.000173234	0.00150723	2484.71	3179.36	1726.77	1601.55
779	YKR051W	1911.56	-0.573222	0.15287	-3.74973	0.000177025	0.00153534	2326.55	2264.46	1549.63	1505.61
780	YNL036W	16294.7	1.25326	0.334192	3.75011	0.000176756	0.00153534	7015.36	10632.9	15207.9	32322.7
781	YOR008C-A	19.9715	1.8426	0.491418	3.74956	0.000177146	0.00153534	6.80278	2.53437	42.5685	27.9804
782	YPR171W	2509.42	-0.557154	0.148684	-3.74724	0.000178793	0.00154763	2998.32	2998.16	1997.29	2043.9
783	YNL260C	969.604	-0.719683	0.192156	-3.7453	0.000180179	0.00155764	1098.65	1330.54	748.382	700.843
784	YGR008C	1096.95	-0.744876	0.198985	-3.74337	0.000181567	0.00156764	1309.53	1457.26	722.978	898.038
785	YJL191W	11327.3	-0.554871	0.148376	-3.73963	0.000184289	0.00158911	12952.5	14097.4	9179.01	9080.31
786	YGL130W	3074.28	-0.554808	0.148378	-3.73916	0.000184635	0.00159007	3741.53	3601.34	2503.99	2450.28
787	YOR286W	3126.43	-0.58707	0.157041	-3.73833	0.000185247	0.00159331	3962.62	3577.26	2467.6	2498.25
788	YPR162C	3159.96	0.579484	0.155029	3.73791	0.000185556	0.00159394	2431.99	2604.7	3919.05	3684.09
789	YER059W	2055.49	-0.569391	0.152377	-3.73672	0.000186437	0.00159948	2423.49	2506.49	1669.1	1622.86
790	YHR207C	1840.1	-0.579299	0.155118	-3.73457	0.000188038	0.00161118	2193.89	2231.51	1426.73	1508.28
791	YDL218W	132.977	-1.03393	0.277004	-3.73255	0.000189552	0.00162209	195.58	170.436	89.9432	75.9468
792	YOR097C	794.674	-0.793153	0.212525	-3.73205	0.000189926	0.00162324	882.66	1150.6	591.153	554.279
793	YJL086C	8.47022	1.88399	0.505761	3.72505	0.000195278	0.00166688	0	0	19.2245	14.6564
794	YCL063W	2343.59	-0.713882	0.191734	-3.7233	0.000196637	0.00167637	2807.85	3058.98	1951.29	1556.24
795	YKL016C	7296.71	-0.539128	0.14494	-3.71966	0.000199487	0.00169853	8450.75	8893.1	5988.43	5854.57
796	YLL057C	117.816	1.15184	0.309816	3.71783	0.000200943	0.00170663	73.1298	65.26	194.305	138.57
797	YOR155C	1644.46	-0.699895	0.188246	-3.71798	0.00020082	0.00170663	2052.74	2043.97	1106.09	1375.04
798	tR(CCG)L	55.7755	1.52522	0.410424	3.71621	0.000202236	0.00171545	28.9118	19.0078	111.227	63.9552
799	YKL049C	1348.26	-0.722852	0.19481	-3.71054	0.000206814	0.0017521	1517.02	1865.29	1059.41	951.334
800	YGL182C	93.57	1.47329	0.397291	3.70833	0.000208628	0.00176526	28.9118	52.5881	190.185	102.595
801	YEL020C-B	31.6123	1.57415	0.424724	3.70628	0.000210324	0.00177738	13.6056	11.4047	50.8076	50.6312
802	YDL062W	22.5742	1.71585	0.463384	3.70286	0.00021318	0.00179651	6.80278	6.96951	41.8819	34.6424
803	YOR009W	828.169	0.943577	0.254811	3.70304	0.000213032	0.00179651	641.162	461.255	1272.25	938.01
804	YOR179C	561.065	-0.728255	0.196686	-3.70262	0.000213384	0.00179651	741.502	668.44	389.296	445.022
805	YGR066C	61.6345	1.31169	0.354501	3.70011	0.000215504	0.00180986	30.6125	32.3132	81.0175	102.595
806	YGR070W	2697.6	0.582123	0.157316	3.70035	0.000215302	0.00180986	2234.71	2062.98	3340.26	3152.46
807	YBL062W	43.6278	1.43965	0.389293	3.69812	0.000217198	0.00182011	22.109	18.3742	71.4053	62.6228
808	YJL215C	179	0.991385	0.268083	3.69805	0.000217262	0.00182011	132.654	100.741	256.098	226.508
809	YKR063C	2380.68	-0.658473	0.17819	-3.69534	0.000219592	0.00183735	2661.59	3199.64	1864.09	1797.41
810	YHR147C	2179.53	-0.617024	0.166993	-3.69491	0.000219966	0.00183821	2639.48	2661.09	1590.83	1826.72
811	YNL277W-A	41.0853	1.48891	0.403012	3.69446	0.000220355	0.00183919	13.6056	20.9085	64.5394	65.2876
812	YIL047C	7378.34	-0.583788	0.158285	-3.6882	0.000225848	0.00188271	9387.83	8390.02	6047.48	5688.02
813	YNL099C	3329.5	-0.538796	0.146142	-3.6868	0.000227088	0.00189073	3991.53	3922.57	2681.82	2722.09
814	YDR013W	1308.64	0.89452	0.242705	3.68563	0.000228141	0.00189716	1000.01	785.02	1433.6	2015.92
815	YJR010W	1881.89	0.568885	0.154511	3.68184	0.000231558	0.00192321	1508.52	1506.05	2315.86	2197.13
816	YOL042W	1630.28	-0.774784	0.210486	-3.68092	0.000232389	0.0019254	2170.09	1981.88	1014.09	1355.05
817	YOR245C	2564.86	-0.564013	0.153226	-3.68092	0.00023239	0.0019254	2962.61	3178.73	2051.53	2066.55
818	YLR342W-A	798.83	1.1673	0.317165	3.68042	0.00023285	0.00192685	573.134	347.208	849.311	1425.67
819	YJL047C-A	453.659	1.12255	0.305033	3.68008	0.000233165	0.0019271	255.104	283.216	825.967	450.351
820	snR40	6049.58	0.943246	0.256522	3.67705	0.000235945	0.0019477	3775.54	4242.53	6155.27	10025
821	YIL110W	3709.01	-0.688685	0.187809	-3.66695	0.000245458	0.00202376	4775.55	4439.58	2496.44	3124.48
822	YNL305C	1525.08	-0.805788	0.220083	-3.66128	0.000250954	0.00206656	2017.02	1907.11	1268.82	907.365
823	YDR265W	834.814	-0.754646	0.206217	-3.65948	0.000252726	0.00207862	1030.62	1081.54	536.913	690.183
824	YEL044W	1302.06	-0.84536	0.231083	-3.65825	0.000253946	0.00208359	1544.23	1843.12	1060.09	760.801
825	YKR095W-A	896.196	-0.851392	0.232729	-3.6583	0.000253897	0.00208359	957.491	1374.89	626.169	626.228
826	tW(CCA)K	98.8383	1.36611	0.373729	3.65534	0.000256836	0.00210475	47.6194	49.4202	197.051	101.262
827	YBL070C	25.1214	1.68061	0.459995	3.65355	0.000258644	0.00211701	5.10208	10.1375	43.9417	41.3044
828	YMR306C-A	131.69	1.13607	0.31105	3.65236	0.000259843	0.00212425	81.6333	74.1303	221.768	149.229
829	YHR200W	6711.77	-0.761699	0.208795	-3.64808	0.000264209	0.00215734	9642.93	7399.72	5338.23	4466.21
830	YJR099W	1272.86	-0.595314	0.163474	-3.64165	0.000270899	0.0022093	1477.9	1597.92	998.987	1016.62
831	YDR221W	5083.47	-0.541675	0.148814	-3.63995	0.00027269	0.00222123	5913.31	6179.42	4001.44	4239.7
832	YBL049W	82.5721	1.15403	0.317222	3.63793	0.000274838	0.00223603	52.7215	43.7178	112.601	121.248
833	YBR014C	2166.06	-0.640214	0.176106	-3.63539	0.000277559	0.00224825	2556.14	2747.89	1544.14	1816.06
834	YHR153C	214.344	-0.901624	0.247988	-3.63575	0.000277171	0.00224825	280.614	284.483	128.392	163.885
835	YLR059C	2312.54	-0.739297	0.203367	-3.63529	0.000277668	0.00224825	3040.84	2795.41	1938.93	1474.97
836	YLR452C	11190.2	-0.561047	0.15431	-3.63584	0.000277074	0.00224825	13867.5	12911.3	8587.17	9394.75
837	YML022W	8410.98	-0.67896	0.186921	-3.63233	0.000280871	0.00227146	10930.4	9912.55	5698	7103.03
838	YDR292C	7736.21	-0.522552	0.143991	-3.62907	0.000284444	0.00229488	8950.75	9348.65	6245.9	6399.52
839	YNL109W	78.4729	1.27104	0.350237	3.62908	0.000284433	0.00229488	49.3201	35.4812	131.825	97.2652
840	YGR010W	1673.88	-0.680882	0.187816	-3.62526	0.000288666	0.00232616	1983.01	2168.79	1396.52	1147.2
841	YHL009C	1460.93	-0.597389	0.164906	-3.6226	0.000291656	0.00234747	1685.39	1848.19	1181.62	1128.54
842	YCR082W	5327.48	-0.534257	0.147704	-3.61709	0.000297936	0.00239516	6239.85	6408.15	4463.52	4198.39
843	YNL214W	563.025	-0.718885	0.198865	-3.61494	0.00030042	0.00241227	642.862	767.28	422.252	419.706
844	YHR096C	268.233	0.826879	0.228775	3.61437	0.000301078	0.00241469	202.383	177.406	324.07	369.075
845	YOR318C	250.818	0.847072	0.234499	3.61226	0.000303541	0.00243156	156.464	191.978	335.055	319.776
846	YKR085C	2579.79	-0.594511	0.16514	-3.60003	0.000318176	0.00254578	3100.36	3133.75	1903.91	2181.14
847	YJL152W	46.0277	1.56839	0.435882	3.5982	0.000320425	0.00256075	25.5104	11.4047	88.57	58.6256
848	YPL103C	1608.93	-0.556845	0.15479	-3.59742	0.000321383	0.00256538	1943.89	1902.68	1311.39	1277.77
849	YFR035C	50.0572	1.33284	0.37101	3.59248	0.000327546	0.00261149	27.2111	23.4429	78.9577	70.6172
850	YLR255C	78.335	1.19764	0.33359	3.59016	0.000330475	0.00263174	45.9187	42.4507	127.706	97.2652
851	YNL162W-A	331.452	-0.724578	0.20224	-3.58276	0.000339986	0.00270431	416.67	415.636	241.679	251.824
852	YLR323C	1290.45	-0.82987	0.232123	-3.57513	0.000350057	0.00278115	1607.16	1737.94	1075.89	740.815
853	YNL183C	3937.81	0.593705	0.166113	3.57409	0.000351443	0.00278888	3248.33	2988.65	5056.04	4458.21
854	YDL207W	3209.73	-0.567536	0.158913	-3.57136	0.000355139	0.00281491	3642.89	4053.09	2620.71	2522.23
855	tV(UAC)D	87.4165	1.11847	0.313431	3.56847	0.000359075	0.00284278	57.8236	46.8858	127.706	117.251
856	YCL064C	10251.2	-0.638302	0.179021	-3.56551	0.00036315	0.00287168	12799.4	12306.3	7119.93	8779.19
857	YOR313C	468.206	-0.952346	0.267229	-3.56378	0.000365553	0.00288731	506.807	749.539	344.668	271.81
858	YKL178C	131.63	0.988754	0.277584	3.562	0.000368034	0.00290353	74.8305	93.138	184.006	174.544
859	YLR073C	3143.18	-0.878533	0.246742	-3.56054	0.0003701	0.00291642	4034.05	4227.96	2638.56	1672.16
860	YPL051W	1430.52	0.608771	0.171179	3.55634	0.000376061	0.00295995	1175.18	1076.47	1823.58	1646.85
861	YEL030W	1230.81	0.603886	0.169976	3.55277	0.000381191	0.00299684	948.987	990.304	1571.6	1412.34
862	YLL063C	861.89	0.715202	0.201348	3.55206	0.000382224	0.00300148	661.57	628.523	1199.47	957.996
863	YDL134C	4687.14	-0.636676	0.179322	-3.55046	0.000384562	0.00301634	6144.61	5330.41	3364.29	3909.26
864	YOR022C	2080.86	0.540286	0.152305	3.54741	0.000389044	0.00304796	1651.37	1721.47	2492.32	2458.28
865	YBL055C	1932.73	-0.747658	0.21107	-3.54223	0.000396757	0.0031048	2557.84	2329.72	1212.52	1630.86
866	YOR108W	13143.5	0.5763	0.162852	3.5388	0.000401952	0.00314181	10284.1	10683	14642.9	16964.1
867	YOR273C	2065.63	-0.618342	0.174782	-3.53778	0.000403503	0.0031503	2639.48	2389.91	1505	1728.12
868	YIL139C	840.961	0.937325	0.265083	3.53597	0.000406283	0.00316835	433.677	677.31	1001.73	1251.12
869	YJR088C	5265.99	-0.575755	0.162907	-3.53427	0.000408906	0.00318514	5877.6	6780.7	4201.92	4203.72
870	YBR089W	33.8777	1.48477	0.420195	3.53353	0.000410049	0.00319037	13.6056	14.5726	47.3746	59.958
871	YOL141W	2079.89	0.60739	0.171929	3.53279	0.000411203	0.00319568	1767.02	1507.95	2539.69	2504.91
872	YJL030W	839.91	-0.659734	0.186795	-3.53186	0.000412644	0.00319953	1047.63	1021.35	591.153	699.51
873	YKR044W	2593.85	0.648091	0.183495	3.53192	0.000412553	0.00319953	1967.7	2036.36	3514.65	2856.67
874	YBR139W	4472.19	-0.530682	0.150332	-3.53007	0.000415456	0.00321764	5510.25	5098.51	3626.56	3653.44
875	YPR172W	1668.38	-0.612498	0.173617	-3.52786	0.000418936	0.00324089	2025.53	2031.93	1410.25	1205.82
876	tS(UGA)P	208.119	1.58372	0.449177	3.52582	0.000422177	0.00326223	66.3271	85.5349	552.704	127.91
877	YML042W	235.105	-0.839936	0.238262	-3.52525	0.000423076	0.00326545	335.037	276.88	159.289	169.215
878	YBR136W	7311.16	0.497957	0.141374	3.52227	0.00042786	0.00329862	6001.75	6072.35	8588.54	8581.99
879	YMR264W	2960.57	-0.565523	0.160668	-3.51982	0.000431845	0.00332555	3656.49	3442.31	2494.38	2249.09
880	YDR320C-A	1986.36	-0.732574	0.208469	-3.51406	0.00044131	0.00339072	2192.19	2810.61	1594.26	1348.39
881	YGL091C	1349.75	-0.576034	0.163922	-3.51407	0.00044129	0.00339072	1600.35	1643.54	1030.57	1124.55
882	YGR057C	1226.17	-0.816425	0.232498	-3.51154	0.000445518	0.00341917	1637.77	1525.69	709.933	1031.28
883	YOL007C	4752.27	-0.757194	0.215707	-3.51029	0.000447611	0.00343135	6474.54	5587.01	4006.93	2940.61
884	YLR205C	500.975	0.871907	0.248525	3.50832	0.000450944	0.00345299	352.044	338.972	778.592	534.293
885	YDR158W	10681	0.715878	0.204076	3.50791	0.000451649	0.00345448	7321.49	8625.09	11677.5	15100.1
886	YDR428C	1742.75	0.791455	0.22575	3.50589	0.000455089	0.00347686	1380.96	1124.63	1903.22	2562.21
887	tV(AAC)G1	193.269	0.86095	0.245831	3.50221	0.00046142	0.00352126	120.749	145.093	255.411	251.824
888	YAL005C	58206.1	0.773823	0.22115	3.49908	0.000466862	0.00355877	46473.2	37937	85666.4	62748.1
889	YGL230C	72.3853	1.26098	0.360505	3.49781	0.000469099	0.0035718	49.3201	29.1452	108.481	102.595
890	YLR368W	3372.06	0.596876	0.170685	3.49695	0.000470609	0.00357927	2454.1	2870.81	3960.93	4202.39
891	YKR106W	93.0396	1.04663	0.299374	3.49608	0.000472155	0.003587	56.1229	58.9241	133.198	123.913
892	YNL242W	3098.34	0.525751	0.150512	3.49309	0.000477471	0.00362332	2447.3	2605.96	3676	3664.1
893	YFR045W	761.297	-0.624455	0.179013	-3.48832	0.000486075	0.00368448	969.395	888.296	571.929	615.569
894	tY(GUA)D	87.0081	1.42929	0.410236	3.48407	0.000493851	0.00373924	32.3132	44.985	188.125	82.6088
895	YDR517W	3100.49	-0.690351	0.198594	-3.4762	0.000508573	0.00384641	4195.61	3522.77	2586.38	2097.2
896	YNL070W	4453.1	-0.759967	0.218817	-3.47307	0.000514546	0.00388723	4699.02	6609.63	3397.93	3105.83
897	YEL072W	645.287	0.650794	0.187413	3.4725	0.000515627	0.00389106	489.8	503.072	742.203	846.074
898	YIR014W	342.912	0.809371	0.233163	3.47127	0.000518012	0.0039047	212.587	273.078	468.94	417.041
899	YGL088W	13.1767	1.76641	0.509051	3.47001	0.000520435	0.0039186	3.40139	0	22.6574	26.648
900	YPR145C-A	215.174	1.2538	0.361399	3.4693	0.000521812	0.00392461	68.0278	157.131	358.399	277.139
901	YJL134W	2155.84	-0.665803	0.192097	-3.46598	0.000528297	0.00396897	2812.95	2511.56	1474.79	1824.06
902	YJL046W	1894.54	-0.627191	0.181192	-3.46147	0.000537234	0.00403164	2110.56	2514.73	1535.21	1417.67
903	YPR014C	9.87431	1.75644	0.508207	3.45615	0.000547959	0.00410757	1.70069	0	16.4781	21.3184
904	YGL174W	616.678	-0.734255	0.212501	-3.4553	0.000549673	0.00411586	705.788	845.845	416.76	498.318
905	YGR211W	22455	0.722581	0.209233	3.45348	0.000553399	0.00413918	16527.3	16879.5	32759.2	23654.1
906	YMR112C	1115.28	-0.62616	0.181371	-3.45237	0.000555695	0.00415177	1438.79	1286.83	921.403	814.097
907	YBR215W	2056.28	-0.619806	0.179588	-3.45126	0.000557974	0.00416419	2431.99	2579.99	1751.49	1461.64
908	YGR227W	3031.72	-0.665151	0.193025	-3.44593	0.000569101	0.00424256	4195.61	3295.95	2396.88	2238.43
909	YGR078C	3745.52	-0.737289	0.214032	-3.44476	0.000571566	0.00425625	4443.91	5009.18	3191.95	2337.03
910	YMR262W	968.386	-0.60795	0.176572	-3.44307	0.000575144	0.00427819	1251.71	1101.18	753.188	767.463
911	YNL057W	97.3778	1.06509	0.309544	3.44084	0.000579922	0.00430899	52.7215	65.26	147.617	123.913
912	YFL017W-A	896.924	-0.784203	0.22798	-3.43978	0.000582178	0.00432101	1056.13	1235.5	548.585	747.477
913	YIL034C	5522.27	-0.687568	0.199945	-3.43878	0.000584334	0.00433226	6751.75	6982.18	4766.99	3588.15
914	YCR075C	1161.49	-0.636595	0.185153	-3.43821	0.000585565	0.00433664	1518.72	1326.11	843.131	957.996
915	YNL206C	3560.74	-0.58985	0.171593	-3.43749	0.000587125	0.00434344	4231.33	4365.45	2584.32	3061.86
916	YPL095C	1772.08	0.573738	0.167	3.43555	0.000591342	0.00436986	1506.81	1325.47	2142.84	2113.19
917	YNL107W	1280.36	-0.546735	0.159158	-3.43518	0.000592161	0.00437114	1503.41	1547.87	1018.9	1051.26
918	YIR008C	2309.15	-0.534677	0.155695	-3.43412	0.000594476	0.00438345	2852.06	2633.84	1861.34	1889.34
919	YDR404C	3426.43	-0.604204	0.17599	-3.43317	0.000596568	0.00439409	4396.29	3914.33	2497.12	2897.97
920	YOR377W	3700.66	-0.498944	0.14535	-3.43272	0.000597562	0.00439663	4299.35	4395.23	3062.19	3045.87
921	YKL167C	1016.57	-0.573227	0.167191	-3.42857	0.000606764	0.00445948	1204.09	1237.41	782.712	842.077
922	YDL006W	1708.99	-0.642787	0.187566	-3.427	0.000610293	0.00448056	2045.93	2144.71	1183.68	1461.64
923	YNL314W	769.533	-0.778942	0.227324	-3.42657	0.000611249	0.00448272	1074.84	894.632	631.662	476.999
924	YOR241W	4447.12	-0.588986	0.17206	-3.42314	0.00061902	0.00453479	5549.36	5187.22	3235.89	3815.99
925	YMR058W	43505.7	-0.555457	0.162322	-3.42195	0.000621737	0.00454977	55556.6	48436.8	36251.9	33777.7
926	YCR015C	1679.55	-0.83767	0.245362	-3.41401	0.000640142	0.0046794	2130.97	2232.78	923.462	1431
927	YFL024C	3832.01	-0.570238	0.167061	-3.41336	0.000641666	0.00468043	4449.01	4752.57	3277.78	2848.67
928	YGL188C-A	271.256	-1.00137	0.293348	-3.41357	0.000641169	0.00468043	282.315	455.553	159.289	187.868
929	YDR259C	1033.32	0.785605	0.230291	3.41135	0.000646412	0.00470997	704.087	783.753	1546.2	1099.23
930	YJR018W	81.7416	1.14211	0.334923	3.41006	0.000649489	0.0047273	42.5173	51.321	133.198	99.93
931	YOR381W-A	73.9583	1.34131	0.393494	3.40871	0.000652709	0.00474564	25.5104	44.985	140.064	85.2736
932	YLR012C	23.5809	1.5813	0.464022	3.40782	0.000654844	0.00475605	8.50347	7.6031	31.5831	46.634
933	YGL204C	563.011	-0.630885	0.185161	-3.40722	0.000656276	0.00476134	687.08	690.615	458.641	415.709
934	YGL208W	1590.14	0.979995	0.288004	3.40271	0.000667206	0.00483386	1117.36	933.281	2768.33	1541.59
935	YKL130C	1655.27	-0.581705	0.170968	-3.40242	0.000667915	0.00483386	1935.39	2050.3	1231.05	1404.35
936	YOL128C	1074	-0.703112	0.206663	-3.40222	0.000668413	0.00483386	1163.27	1518.09	821.847	792.778
937	tE(UUC)K	43.1734	1.32808	0.390414	3.40173	0.000669607	0.00483732	22.109	20.2749	58.3601	71.9496
938	YDR501W	997.923	-0.625836	0.184184	-3.39788	0.000679091	0.00490061	1170.08	1267.18	836.265	718.164
939	YKR090W	3265.77	-0.595151	0.175257	-3.39588	0.000684087	0.0049314	3880.98	4021.41	2814.33	2346.36
940	YOR125C	1682.1	-0.54994	0.162048	-3.39369	0.000689572	0.00496565	2052.74	1963.5	1415.75	1296.43
941	snR60	98.0363	1.38385	0.408051	3.39138	0.000695419	0.00500243	35.7146	53.2217	92.6895	210.519
942	YPL031C	2367.87	-0.639936	0.188897	-3.38775	0.000704693	0.00506376	2681.99	3124.24	1990.42	1674.83
943	YOR008W-B	161.448	1.00885	0.297828	3.38735	0.000705723	0.00506579	88.4361	114.68	257.471	185.204
944	YOR071C	1837.06	-0.525496	0.15543	-3.38092	0.00072244	0.00518029	2212.6	2139.01	1460.37	1536.26
945	YOR115C	3059.59	-0.694176	0.205358	-3.38032	0.000724007	0.00518603	3399.69	4221.62	2073.5	2543.55
946	YHR180W	188.43	0.971798	0.28758	3.37923	0.000726903	0.00520127	134.355	111.512	298.666	209.187
947	tK(UUU)K	68.8059	1.12231	0.332264	3.37775	0.000730805	0.00522367	39.116	41.1835	102.988	91.9356
948	YNL014W	561.092	0.624063	0.18483	3.37642	0.000734368	0.00524361	416.67	456.82	690.022	680.857
949	YML058W	6160.23	-0.612188	0.181434	-3.37417	0.0007404	0.0052811	8301.09	6682.49	4871.35	4785.98
950	YOR149C	2570.04	-0.530645	0.157561	-3.36786	0.000757529	0.0053976	3190.5	2909.45	2124.31	2055.89
951	YEL065W	10841	-0.612819	0.181987	-3.36738	0.000758863	0.00540141	14520.5	11850.1	8095.57	8897.77
952	YNL145W	16509.3	-0.682529	0.202938	-3.36325	0.000770315	0.00547717	17756.9	23247.1	13372	11661.2
953	YER065C	1146.43	0.658922	0.196101	3.36011	0.000779121	0.00553397	972.797	789.456	1484.41	1339.06
954	YGR203W	372.207	-0.97534	0.290777	-3.35425	0.000795803	0.00564653	488.099	522.713	303.472	174.544
955	YJL208C	3045.24	-0.561772	0.167975	-3.34437	0.000824697	0.00584542	3459.21	3835.13	2581.57	2305.05
956	YCL021W-A	1904.52	0.816395	0.244205	3.34307	0.00082858	0.0058668	1171.78	1521.25	2887.79	2037.24
957	YHR139C-A	23.2333	1.55686	0.465811	3.34226	0.000830995	0.00587161	5.10208	10.1375	36.3892	41.3044
958	tN(GUU)O2	44.656	1.4595	0.436662	3.34239	0.000830596	0.00587161	10.2042	25.3437	84.4505	58.6256
959	YDL092W	4167.63	-0.597752	0.178966	-3.34003	0.000837687	0.00591273	4535.75	5554.07	3318.97	3261.72
960	YNR048W	1217.28	-0.539315	0.161617	-3.337	0.000846867	0.00596508	1452.39	1444.59	1015.47	956.663
961	tY(GUA)M1	26.2222	1.47693	0.442573	3.33713	0.000846476	0.00596508	10.2042	10.7711	43.9417	39.972
962	YML010W	10648.8	0.513859	0.154056	3.33554	0.000851329	0.00598406	8443.94	9011.58	13149.6	11990.3
963	YNR032W	1518.13	-0.551631	0.165368	-3.33578	0.000850618	0.00598406	1846.95	1780.39	1285.98	1159.19
964	YOR083W	677.2	0.735708	0.22074	3.33292	0.000859399	0.00603451	517.011	484.698	974.27	732.82
965	YHR002W	601.292	-0.725604	0.217857	-3.33064	0.000866464	0.00607782	760.21	750.806	385.176	508.977
966	snR24	496.05	1.2647	0.379867	3.32933	0.000870548	0.00610015	229.594	281.948	393.416	1079.24
967	YER063W	2870.26	-0.58076	0.174526	-3.32765	0.000875831	0.00613082	3568.06	3346	2092.72	2474.27
968	YMR267W	1913.03	-0.689438	0.207206	-3.3273	0.00087691	0.00613203	2607.16	2154.85	1283.23	1606.87
969	YNL092W	236.67	0.771999	0.232314	3.32308	0.000890282	0.00621911	166.668	176.139	324.07	279.804
970	YPR170C	29.6637	1.43124	0.431095	3.32001	0.000900158	0.00628162	11.9049	13.3054	50.8076	42.6368
971	YCR041W	50.2088	1.26158	0.380104	3.31905	0.000903251	0.00629671	28.9118	23.4429	64.5394	83.9412
972	YBL095W	749.259	-0.72744	0.219243	-3.31796	0.00090676	0.00631467	884.361	999.175	480.612	632.89
973	YMR061W	8615.98	0.539362	0.162582	3.31747	0.000908365	0.00631934	6511.96	7448.51	9932.2	10571.3
974	snR74	381.717	1.25352	0.378	3.31618	0.000912572	0.0063421	234.696	164.1	320.637	807.435
975	YIR005W	488.475	-0.762198	0.229908	-3.31523	0.000915662	0.00635704	530.616	709.623	341.921	371.74
976	YLR374C	58.9833	1.30808	0.394602	3.31492	0.000916682	0.0063576	28.9118	29.7788	113.287	63.9552
977	YBR131C-A	6.94579	1.65679	0.499994	3.31362	0.000920975	0.00637882	0	0	15.7915	11.9916
978	YGL221C	5548.08	-0.562102	0.16966	-3.3131	0.000922686	0.00637882	6386.11	6906.79	4788.96	4110.45
979	YGR120C	1078.68	-0.737636	0.222659	-3.31285	0.00092351	0.00637882	1448.99	1274.15	673.544	918.024
980	YPR091C	5908.99	-0.534448	0.161325	-3.31287	0.000923432	0.00637882	7200.74	6836.46	4491.67	5107.09
981	YER051W	1320.46	-0.58325	0.176287	-3.30852	0.000937907	0.00647166	1578.24	1603.62	968.777	1131.21
982	YFL034C-B	1911.33	-0.72545	0.219429	-3.30608	0.000946122	0.00652169	2629.27	2184.63	1617.6	1213.82
983	YHR112C	1129.24	-0.613581	0.18577	-3.30291	0.000956883	0.00658916	1494.91	1254.51	856.177	911.362
984	YLR412C-A	24.8153	1.49956	0.454128	3.30207	0.000959744	0.00660214	11.9049	7.6031	38.449	41.3044
985	YFL051C	60.9324	1.34587	0.408241	3.29677	0.000978047	0.00672122	22.109	34.8476	120.153	66.62
986	YNL072W	1104.52	-0.833439	0.252896	-3.29558	0.000982195	0.00674288	1413.28	1460.43	946.12	598.248
987	YJR114W	43.1899	1.47631	0.448157	3.29419	0.000987057	0.00676939	22.109	13.3054	93.3761	43.9692
988	YFL023W	2794.43	0.672127	0.204081	3.29343	0.000989737	0.00677865	1816.34	2435.53	3478.95	3446.92
989	YGR161C	1501.22	1.10469	0.335442	3.29324	0.00099041	0.00677865	962.593	807.196	2941.35	1293.76
990	YGL240W	652.062	0.629667	0.19123	3.29273	0.000992211	0.00678412	515.31	499.904	857.55	735.485
991	YDR387C	1325.13	-0.559968	0.170193	-3.29019	0.00100119	0.00683859	1658.18	1514.92	1017.52	1109.89
992	YOR161C	1878.83	-0.802495	0.24404	-3.28838	0.00100767	0.00687592	2573.15	2264.46	1062.84	1614.87
993	YER019W	2051.71	-0.760987	0.231477	-3.28753	0.00101071	0.00688971	2925.19	2298.04	1717.85	1265.78
994	YDL194W	1361.67	0.535477	0.162909	3.28697	0.00101272	0.00689646	1057.83	1150.6	1610.05	1628.19
995	YNL285W	21.7497	1.61912	0.492646	3.28657	0.00101415	0.0068993	3.40139	7.6031	24.0306	51.9636
996	YIR013C	59.0947	1.14016	0.346985	3.28589	0.00101661	0.00690214	35.7146	32.3132	83.0773	85.2736
997	YNL112W	19735.6	0.800098	0.24348	3.2861	0.00101586	0.00690214	13447.4	14693.6	19817.7	30983.6
998	YER181C	43.8806	1.35055	0.411207	3.28435	0.00102218	0.00691912	25.5104	16.4734	54.9271	78.6116
999	YHR110W	2845.44	-0.497223	0.151369	-3.28484	0.0010204	0.00691912	3414.99	3270.6	2404.43	2291.73
1000	YNL246W	1928.99	-0.563915	0.171697	-3.28437	0.00102212	0.00691912	2287.43	2338.59	1662.92	1427
1001	YDR410C	2127.75	-0.604074	0.183975	-3.28345	0.00102543	0.00693423	2530.63	2630.04	1503.63	1846.71
1002	YJL053W	2223.28	-0.502823	0.153235	-3.2814	0.00103295	0.00697802	2675.19	2556.54	1793.37	1868.03
1003	YNL046W	1139.16	-0.618136	0.188392	-3.28112	0.00103397	0.00697802	1457.49	1321.67	966.031	811.432
1004	YBR183W	499.06	-0.727636	0.221871	-3.27955	0.00103974	0.00700999	673.475	582.905	326.816	413.044
1005	YHL021C	1765.62	-0.551081	0.168159	-3.27715	0.00104862	0.00706279	2103.76	2114.3	1517.36	1327.07
1006	YBL057C	3173.88	-0.651893	0.199255	-3.27164	0.00106924	0.00719172	4212.62	3601.34	2164.82	2716.76
1007	YGL185C	976.347	-0.676605	0.20682	-3.27147	0.00106989	0.00719172	1173.48	1250.08	836.952	644.882
1008	YLR420W	10472.4	-0.473453	0.144757	-3.27068	0.00107289	0.00720472	12569.8	11852.6	8641.41	8825.82
1009	YBR146W	4191.85	-0.588566	0.180109	-3.26783	0.00108375	0.00726494	4544.25	5578.78	3377.33	3267.05
1010	YOL166C	6.95598	1.63019	0.49887	3.26777	0.001084	0.00726494	0	0	17.1647	10.6592
1011	YDR016C	792.307	-0.830754	0.254285	-3.26702	0.00108684	0.00727679	993.205	1062.53	435.297	678.192
1012	YCR009C	15504.8	-0.519135	0.159129	-3.26236	0.00110489	0.00739031	17496.7	19171.2	13330.1	12020.9
1013	YLR406C-A	24.243	1.47867	0.453668	3.25937	0.0011166	0.00746128	10.2042	8.87029	43.2551	34.6424
1014	YDL044C	1722.07	0.551473	0.169234	3.25864	0.00111948	0.00746579	1302.73	1469.3	1989.74	2126.51
1015	YDR493W	619.183	-0.597616	0.183384	-3.25882	0.00111878	0.00746579	760.21	738.768	463.448	514.307
1016	YJR045C	67240.2	0.585288	0.180113	3.24956	0.00115585	0.00770071	58388.2	48312	85819.5	76441.1
1017	YDR084C	2094.05	-0.614678	0.189179	-3.24918	0.00115737	0.00770328	2585.05	2511.56	1454.2	1825.39
1018	YGL038C	6401.16	-0.477837	0.147157	-3.24712	0.00116578	0.0077474	7374.21	7574.59	5495.46	5160.39
1019	YLR240W	3048.59	-0.500058	0.154006	-3.247	0.00116629	0.0077474	3525.54	3640.62	2414.05	2614.17
1020	YMR295C	5714.67	-0.473279	0.145785	-3.24642	0.00116868	0.00775569	6841.89	6485.45	4734.72	4796.64
1021	YKL005C	3106.77	0.561325	0.172988	3.24488	0.00117501	0.00779007	2338.45	2642.08	3491.99	3954.56
1022	YDL222C	175.505	0.821872	0.253396	3.24344	0.00118097	0.00782193	119.049	127.986	245.799	209.187
1023	YNL013C	16.3666	1.63314	0.503713	3.24221	0.00118607	0.00784801	5.10208	2.53437	40.5088	17.3212
1024	YFR022W	1746.98	0.653778	0.201775	3.24013	0.00119476	0.00789777	1433.68	1253.24	2401	1900
1025	YPL015C	2695.14	-0.588741	0.181733	-3.23959	0.00119701	0.00790496	3212.61	3300.38	2351.57	1915.99
1026	PWR1	17.2191	1.58221	0.488559	3.23852	0.00120153	0.00792457	6.80278	3.80155	32.9563	25.3156
1027	YJR109C	12682.1	0.851049	0.262805	3.23833	0.00120232	0.00792457	8770.48	8792.99	12272.8	20892
1028	YDR264C	11157.1	-0.525272	0.162318	-3.23607	0.00121186	0.00797964	13799.4	12637.6	8548.72	9642.58
1029	YHR082C	18402.1	0.60749	0.187761	3.23544	0.00121454	0.00798954	14688.9	14210.8	25082.5	19626.3
1030	YNL309W	1114.28	-0.994883	0.307559	-3.23477	0.00121742	0.0080007	1525.52	1521.25	942.687	467.673
1031	YGR044C	3716.93	-0.602337	0.186273	-3.23363	0.00122226	0.0080247	4641.19	4378.75	3248.25	2599.51
1032	YDR220C	55.8321	1.29651	0.401557	3.2287	0.00124353	0.00815648	17.0069	36.1147	78.2712	91.9356
1033	YIL040W	2654.35	-0.704389	0.218286	-3.2269	0.00125139	0.00818757	2943.9	3697.64	2242.4	1733.45
1034	YJR009C	83394	0.762133	0.236153	3.22728	0.00124971	0.00818757	70277.8	50976.9	91196.9	121125
1035	YOR255W	22.7981	1.47908	0.458377	3.22678	0.0012519	0.00818757	8.50347	8.87029	40.5088	33.31
1036	YMR299C	1309.54	-0.604718	0.187825	-3.21958	0.00128379	0.00838802	1428.58	1748.08	1018.21	1043.27
1037	YBR277C	39.4611	1.27246	0.395947	3.21372	0.00131026	0.00855271	20.4083	19.6414	63.1662	54.6284
1038	YPL109C	1282.11	0.519761	0.161803	3.21231	0.00131673	0.00858667	1064.63	1030.85	1471.36	1561.57
1039	YJL212C	6337.25	-0.487851	0.151917	-3.2113	0.00132136	0.00860854	7755.16	7091.8	5161.78	5340.26
1040	YPL248C	554.524	0.777953	0.242368	3.2098	0.00132828	0.0086453	392.86	407.4	835.579	582.259
1041	YOL101C	1558.09	-0.532746	0.166088	-3.20762	0.00133837	0.00870259	1746.61	1952.73	1283.23	1249.79
1042	YDL138W	1940.51	-0.667565	0.208155	-3.20705	0.00134103	0.00871155	2231.31	2571.75	1673.22	1285.77
1043	YNL130C	8086.94	-0.50395	0.157286	-3.20403	0.00135516	0.00879492	10095.3	8946.32	6756.04	6550.08
1044	YNL316C	1364.52	-0.647471	0.202112	-3.20352	0.00135759	0.00880223	1811.24	1548.5	1160.34	938.01
1045	YPL152W	1239.21	-0.541348	0.169051	-3.20229	0.00136342	0.00883156	1464.3	1485.14	946.806	1060.59
1046	YPR156C	1922.58	0.645137	0.20177	3.19739	0.00138676	0.00897416	1613.96	1352.09	2116.75	2607.51
1047	YPL258C	1143.49	0.561989	0.175809	3.19659	0.00139063	0.00899061	897.966	935.815	1461.06	1279.1
1048	YMR197C	1802.63	-0.531328	0.166256	-3.19583	0.00139428	0.00900559	2156.48	2121.9	1374.55	1557.58
1049	YDL183C	536.109	0.592634	0.185764	3.19026	0.00142146	0.0091724	440.48	408.033	633.722	662.203
1050	YGL080W	2663.35	-0.605328	0.18994	-3.18694	0.00143785	0.00926935	3023.83	3444.84	2299.39	1885.35
1051	YER147C	1223.36	-0.576865	0.18125	-3.18271	0.00145903	0.00939695	1443.89	1502.88	1055.29	891.376
1052	YLR312C	213.897	0.988529	0.310663	3.182	0.00146261	0.00940235	98.6402	170.436	322.697	263.815
1053	YPR015C	207.989	1.0552	0.331615	3.18199	0.00146265	0.00940235	149.661	105.176	365.265	211.852
1054	YDL135C	4663.7	-0.746399	0.234679	-3.18051	0.00147016	0.00944097	4836.77	6981.55	3093.77	3742.71
1055	YGR219W	38.8107	1.53789	0.483605	3.18006	0.00147246	0.00944097	22.109	4.43514	71.4053	57.2932
1056	YIL143C	5007.3	0.469595	0.147672	3.17998	0.00147284	0.00944097	4115.68	4248.23	5994.61	5670.7
1057	YKR062W	2586.22	-0.552244	0.173725	-3.17884	0.00147868	0.00946944	3093.56	3084.33	1903.22	2263.75
1058	YLR120W-A	59.7513	1.14145	0.359668	3.17362	0.00150551	0.0096321	27.2111	39.2827	88.57	83.9412
1059	tL(CAA)G2	31.551	1.42087	0.447835	3.17275	0.00151003	0.0096519	17.0069	10.1375	60.4198	38.6396
1060	YJL186W	10613.5	-0.496027	0.15644	-3.17072	0.0015206	0.00971032	13097	11834.2	9072.59	8450.08
1061	YDR160W	2335.65	0.525404	0.165728	3.17028	0.00152291	0.0097159	1806.14	1997.72	2646.11	2892.64
1062	YDR296W	1738.85	-0.564892	0.178279	-3.16859	0.0015318	0.00976342	2022.12	2150.41	1507.75	1275.11
1063	YGR239C	1168.95	0.750501	0.237008	3.16657	0.0015425	0.0098224	794.224	914.273	1750.8	1216.48
1064	YOR224C	9214.83	-0.450761	0.142414	-3.16514	0.00155008	0.00986139	10603.8	10739.4	7906.76	7609.34
1065	YBR264C	990.163	-0.691394	0.21859	-3.16298	0.00156165	0.00992566	1042.53	1423.68	745.636	748.809
1066	YBR069C	17226	-0.445221	0.140863	-3.16066	0.00157413	0.00999556	20020.6	19808.6	14268	14807
1067	YBR122C	2871.07	-0.603486	0.191095	-3.15804	0.00158836	0.0100765	3085.06	3882.65	2346.07	2170.48
1068	YAR075W	8.73605	1.60059	0.506888	3.15769	0.00159027	0.0100792	0	1.26718	12.3586	21.3184
1069	YLR313C	1300.39	0.540335	0.171157	3.15696	0.00159424	0.0100949	1013.61	1091.05	1628.59	1468.31
1070	YOR226C	1866.65	-0.694597	0.220093	-3.15593	0.0015999	0.0101212	2418.39	2243.55	1636.14	1168.52
1071	YOR355W	14496.8	-0.494549	0.15672	-3.15561	0.00160163	0.0101227	18071.6	15965.3	11799	12151.5
1072	YKL125W	6052.54	0.561623	0.178045	3.15438	0.00160837	0.0101558	4380.99	5319	7010.07	7500.08
1073	YMR030W-A	109.741	1.00092	0.317419	3.1533	0.00161437	0.0101842	69.7284	67.7943	122.899	178.542
1074	YHL031C	1891.8	-0.726005	0.230262	-3.15295	0.00161632	0.010187	2588.46	2182.09	1636.14	1160.52
1075	YDR490C	2560.8	-0.705719	0.223945	-3.15131	0.0016254	0.0102252	3297.65	3118.54	2256.13	1570.9
1076	YJR103W	3258.06	-0.571414	0.181313	-3.15153	0.00162415	0.0102252	4054.45	3780.64	2853.46	2343.69
1077	YER092W	1053.3	-0.652072	0.206952	-3.15084	0.00162804	0.0102323	1166.68	1428.12	881.58	736.817
1078	YDL118W	12.4983	1.5863	0.503515	3.15046	0.00163015	0.0102361	3.40139	2.53437	25.4038	18.6536
1079	YOR070C	2716.35	-0.474521	0.150676	-3.14929	0.00163668	0.0102675	3153.09	3185.7	2325.48	2201.13
1080	YPL084W	5002.34	-0.502182	0.159497	-3.14853	0.00164095	0.0102848	5693.92	6075.51	3893.65	4346.29
1081	YMR242W-A	11.9984	1.60216	0.509049	3.14736	0.00164752	0.0103164	0	3.16796	28.8367	15.9888
1082	YMR265C	1314.1	-0.595281	0.189255	-3.1454	0.00165861	0.0103763	1561.24	1622.63	1143.86	928.683
1083	YHR046C	1480.3	0.749726	0.2387	3.14088	0.00168442	0.010528	933.681	1226	1597.69	2163.82
1084	YCR003W	3406.92	-0.483057	0.153842	-3.13996	0.00168972	0.0105514	3812.96	4156.36	2860.33	2798.04
1085	YKR069W	1117.85	0.568273	0.181015	3.13936	0.00169316	0.0105631	967.695	821.769	1317.56	1364.38
1086	YOR360C	6299.11	-0.454499	0.144843	-3.13788	0.00170176	0.010607	7411.62	7196.97	5403.46	5184.37
1087	YNL256W	4359.71	-0.575549	0.183508	-3.13637	0.00171052	0.0106518	5709.23	4785.52	3240.01	3704.07
1088	YGR121W-A	116.047	1.05392	0.33625	3.13432	0.00172252	0.0107166	49.3201	88.7029	170.274	155.891
1089	YER069W	2996.46	0.502734	0.160412	3.13402	0.00172426	0.0107177	2605.46	2330.35	3599.1	3450.92
1090	YCR005C	5823.03	0.650107	0.207544	3.13237	0.00173398	0.0107682	5176.91	3780.01	7108.26	7226.94
1091	YHR093W	13.2648	1.58098	0.504983	3.13076	0.00174356	0.0108177	3.40139	2.53437	16.4781	30.6452
1092	YHR013C	4934.59	-0.471949	0.15077	-3.13025	0.00174656	0.0108265	5596.98	5908.25	4247.93	3985.21
1093	snR69	1035.56	0.731846	0.234068	3.12664	0.00176815	0.0109502	644.563	878.792	1167.89	1450.98
1094	YPL016W	7291.26	0.736289	0.235541	3.12595	0.00177234	0.0109661	5549.36	5184.05	11100.8	7330.87
1095	YOR320C	5648.67	-0.623056	0.199442	-3.12399	0.00178414	0.0110291	7062.98	6731.28	3787.91	5012.49
1096	YLR290C	1512.43	-0.499029	0.160148	-3.11604	0.00183297	0.0113206	1787.43	1767.72	1199.47	1295.09
1097	YGR164W	17.5991	1.50499	0.4831	3.11528	0.00183773	0.0113397	5.10208	6.33592	33.6429	25.3156
1098	YJR057W	1823.97	-0.690048	0.221606	-3.11385	0.00184666	0.0113844	1971.1	2572.38	1222.82	1529.6
1099	YDR323C	1228.1	0.58472	0.187841	3.11284	0.00185296	0.0114128	937.082	1008.04	1347.09	1620.2
1100	YHL043W	14.4346	1.54713	0.497263	3.11129	0.0018627	0.0114624	5.10208	3.16796	28.1502	21.3184
1101	YPL274W	1907.87	-0.56774	0.182542	-3.11019	0.00186967	0.0114948	2483.01	2099.72	1443.21	1605.54
1102	YAL041W	6851.39	-0.466663	0.150083	-3.10936	0.00187495	0.0115131	7636.12	8311.46	5788.63	5669.36
1103	YGR158C	2412.85	-0.544579	0.175152	-3.10918	0.00187604	0.0115131	2874.17	2877.14	1777.58	2122.51
1104	YBL026W	3540.87	-0.612315	0.197052	-3.10737	0.0018876	0.011563	4079.96	4537.15	2431.21	3115.15
1105	YBR297W	500.238	0.632001	0.203373	3.1076	0.00188613	0.011563	365.649	409.3	657.066	568.935
1106	YDR538W	1134.39	-0.588432	0.189459	-3.10586	0.00189726	0.0116117	1484.71	1257.68	845.191	950.001
1107	YDR317W	367.285	0.704048	0.22683	3.10386	0.00191016	0.0116801	282.315	266.742	405.774	514.307
1108	YLR287C	4071.86	-0.487597	0.157376	-3.09829	0.00194641	0.011891	4510.24	5028.82	3425.39	3323.01
1109	YJL001W	6355.92	-0.506797	0.163706	-3.09578	0.00196296	0.0119705	8023.87	6958.74	5104.79	5336.26
1110	YNL252C	1784.69	-0.548975	0.17733	-3.09579	0.00196291	0.0119705	2044.23	2214.4	1327.86	1552.25
1111	YDR227W	6455.95	0.461799	0.149276	3.09359	0.00197749	0.0120483	5552.77	5267.05	7734.43	7269.58
1112	YBR190W	30.1548	1.41276	0.457606	3.08729	0.00201993	0.0122958	10.2042	13.939	63.1662	33.31
1113	YPR147C	2603.88	-0.474844	0.154007	-3.08325	0.00204751	0.0124525	3039.14	3036.81	2085.17	2254.42
1114	YDR369C	1945.47	0.593579	0.192699	3.08035	0.0020676	0.0125634	1418.38	1649.87	2139.41	2574.2
1115	YER146W	3635.17	-0.560731	0.18211	-3.07907	0.00207646	0.0126059	4801.06	3913.06	2826	3000.57
1116	YGR042W	2188.52	0.612981	0.199359	3.07476	0.00210675	0.0127783	1751.71	1674.58	3012.07	2315.71
1117	tV(AAC)M3	24.6054	1.457	0.474099	3.0732	0.00211778	0.0128337	6.80278	10.7711	52.8674	27.9804
1118	YHR075C	1435.55	0.5792	0.188519	3.07238	0.00212362	0.0128576	1020.42	1258.31	1768.65	1694.81
1119	YCL047C	1377.74	-0.571581	0.186086	-3.07159	0.00212924	0.0128629	1554.43	1758.85	1185.05	1012.62
1120	YIL122W	1125.91	0.840146	0.273542	3.07136	0.00213084	0.0128629	829.939	735.6	1845.55	1092.57
1121	YLR355C	63387	-0.526466	0.171416	-3.07127	0.00213147	0.0128629	81711.5	68614.2	49706.3	53515.9
1122	YPR087W	92.2869	1.13172	0.368495	3.07119	0.00213209	0.0128629	71.4291	35.4812	126.332	135.905
1123	YFL029C	1108.99	-0.541006	0.176214	-3.07016	0.00213944	0.0128842	1365.66	1278.59	952.299	839.412
1124	YGL155W	3790.42	-0.449256	0.146319	-3.07038	0.00213787	0.0128842	4348.67	4426.91	3137.71	3248.39
1125	YFR041C	2556.79	-0.681185	0.221899	-3.0698	0.00214202	0.0128883	3027.23	3328.26	1605.25	2266.41
1126	YJL122W	5291.34	-0.531013	0.173061	-3.06836	0.00215237	0.012939	6062.97	6504.46	4664.69	3933.25
1127	YMR210W	1450.05	-0.493083	0.160808	-3.0663	0.00216728	0.0130172	1717.7	1687.26	1242.73	1152.53
1128	YBL010C	1077.99	-0.56822	0.18537	-3.06533	0.00217429	0.0130414	1314.64	1277.32	937.881	782.119
1129	YGR220C	3066.91	-0.478705	0.156174	-3.06521	0.00217518	0.0130414	3443.9	3720.45	2474.47	2628.83
1130	YIL062C	4465.1	-0.464763	0.151679	-3.06412	0.00218309	0.0130773	5011.94	5374.76	3643.04	3830.65
1131	YGR249W	228.28	0.892696	0.291448	3.06297	0.00219151	0.0131045	151.362	156.497	370.758	234.502
1132	YNL133C	559.189	-0.72052	0.235233	-3.063	0.00219127	0.0131045	585.039	820.502	419.506	411.712
1133	YBR268W	1281.96	-0.507899	0.165843	-3.06252	0.0021948	0.0131126	1452.39	1570.04	1083.44	1021.95
1134	YDR376W	2460.6	-0.513528	0.167712	-3.06196	0.00219891	0.0131161	3054.45	2758.03	1910.09	2119.85
1135	YGR248W	171.707	0.833176	0.27211	3.06191	0.00219926	0.0131161	127.552	113.413	252.665	193.198
1136	YKL069W	1347.22	-0.513781	0.167917	-3.05974	0.00221533	0.0131906	1630.97	1551.03	1046.36	1160.52
1137	YNL185C	1398.68	-0.54566	0.178338	-3.05969	0.00221565	0.0131906	1729.61	1609.96	1213.2	1041.94
1138	YGR091W	1587.07	-0.491369	0.160621	-3.05919	0.00221936	0.0132011	1904.78	1820.31	1358.76	1264.45
1139	YLR311C	26.6209	1.33828	0.438143	3.05443	0.00225487	0.0134005	11.9049	12.0382	42.5685	39.972
1140	YMR263W	1388.53	-0.634954	0.208015	-3.05245	0.00226981	0.0134775	1741.51	1666.35	1225.56	920.689
1141	YDR448W	2657.44	-0.531841	0.174258	-3.05202	0.00227306	0.0134849	3139.48	3175.56	2346.76	1967.96
1142	YGL258W	79.9944	0.959723	0.314492	3.05166	0.00227579	0.0134893	52.7215	50.6874	113.974	102.595
1143	YBL005W	3357.31	-0.454937	0.149207	-3.04904	0.00229576	0.0135958	3928.6	3860.48	2898.09	2742.08
1144	YPR120C	1705.51	-0.485047	0.159105	-3.04861	0.00229907	0.0136035	1928.59	2062.98	1383.48	1446.99
1145	YDL227C	6819.92	-0.510284	0.167468	-3.04705	0.002311	0.0136621	7389.51	8701.75	5527.04	5661.37
1146	YGL068W	4705.56	-0.477865	0.156964	-3.04442	0.0023313	0.0137701	5532.36	5459.66	3691.79	4138.44
1147	YOL038C-A	186.073	-1.13908	0.374462	-3.04192	0.00235074	0.0138716	185.376	350.376	135.258	73.282
1148	tR(UCU)K	36.2248	1.2887	0.423678	3.04169	0.00235257	0.0138716	11.9049	21.5421	51.4942	59.958
1149	YIL128W	6567.75	-0.558696	0.18374	-3.04069	0.00236038	0.0139055	7539.18	8190.44	4714.81	5826.59
1150	YIL138C	7333.2	-0.543862	0.178896	-3.0401	0.00236503	0.0139208	7845.3	9638.83	6044.73	5803.94
1151	YDR506C	772.765	-0.530633	0.174574	-3.03958	0.00236908	0.0139325	928.579	907.937	653.633	600.913
1152	YKR093W	18860.3	-0.447306	0.147187	-3.03902	0.00237348	0.0139463	22250.2	21395.8	15309.6	16485.8
1153	YER167W	5891.4	-0.553137	0.182031	-3.03869	0.0023761	0.0139495	7132.71	6958.74	5253.09	4221.04
1154	YKL128C	4269.22	-0.47467	0.156286	-3.03719	0.00238796	0.014007	5165.01	4799.46	3412.35	3700.08
1155	YHR100C	1105.07	-0.542344	0.178858	-3.03226	0.0024273	0.0142131	1255.11	1376.16	839.012	950.001
1156	YMR217W	45281.8	0.467214	0.154075	3.03239	0.00242624	0.0142131	38297.9	37384.5	49621.2	55823.6
1157	YDR189W	9316.76	-0.506142	0.166949	-3.03171	0.0024317	0.0142266	10862.3	11098.6	8283.01	7023.08
1158	YPL023C	3455.56	-0.442944	0.146118	-3.03141	0.00243417	0.0142288	4035.75	3951.08	2944.09	2891.31
1159	YGR215W	1157.22	-0.826554	0.272862	-3.0292	0.002452	0.0143206	1120.76	1887.47	755.935	864.728
1160	YLR143W	2458.62	-0.588315	0.194261	-3.02847	0.00245795	0.0143306	2801.04	3139.45	1728.83	2165.15
1161	YPL088W	848.059	0.535608	0.176851	3.02858	0.00245705	0.0143306	666.672	706.455	959.851	1059.26
1162	YMR135C	869.202	0.622629	0.205948	3.02323	0.0025009	0.0145685	644.563	705.821	939.254	1187.17
1163	YDR201W	779.49	-0.658534	0.218156	-3.01864	0.00253915	0.0147786	1023.82	900.968	516.315	676.859
1164	YPL059W	2818.39	-0.551888	0.182901	-3.01742	0.00254938	0.0148254	3498.33	3238.29	2045.35	2491.59
1165	YKR040C	19.2656	1.446	0.479322	3.01676	0.00255492	0.0148448	5.10208	8.2367	37.0758	26.648
1166	YAR031W	371.193	0.709508	0.235255	3.01591	0.00256206	0.0148598	311.227	245.2	504.643	423.703
1167	YMR122W-A	8939.93	-0.569108	0.188717	-3.01568	0.00256408	0.0148598	12044.3	9445.59	7306.68	6963.12
1168	YPL257W	383.254	0.605415	0.200729	3.01609	0.00256059	0.0148598	318.03	285.116	466.194	463.675
1169	tF(GAA)P2	25.4112	1.37355	0.455555	3.01511	0.00256882	0.0148746	11.9049	9.50388	32.2697	47.9664
1170	YOR321W	3676.21	-0.483327	0.160335	-3.01448	0.00257421	0.014893	4304.46	4297.65	2861.02	3241.73
1171	YAR009C	1294.87	0.506647	0.168108	3.01382	0.00257983	0.0149128	1091.85	1035.29	1452.14	1600.21
1172	YHR214W-A	82.1294	-1.07427	0.356596	-3.01255	0.00259059	0.0149622	88.4361	142.558	53.5539	43.9692
1173	YNR003C	3476.67	-0.514229	0.170727	-3.01199	0.00259539	0.0149771	4450.72	3767.34	2869.26	2819.36
1174	YNL089C	45.7318	1.21309	0.403056	3.00973	0.00261482	0.0150764	23.8097	24.0765	83.0773	51.9636
1175	YNL234W	1523.94	0.547254	0.18205	3.00607	0.00264651	0.0152461	1144.57	1311.54	1936.87	1702.81
1176	YAL022C	4418.5	-0.580789	0.193407	-3.00294	0.00267384	0.0153905	5894.6	4767.78	3764.57	3247.06
1177	YER145C	13662.7	-0.458375	0.15311	-2.99376	0.00275566	0.0158479	16736.5	14995.9	11372	11546.6
1178	YLR045C	5055.8	-0.497846	0.16635	-2.99276	0.00276466	0.0158862	5583.38	6302.97	4375.63	3961.23
1179	YDR302W	2718.58	-0.450301	0.150624	-2.98957	0.00279372	0.0160396	3176.9	3120.44	2227.98	2349.02
1180	YJL091C	2977.36	-0.535776	0.179358	-2.98718	0.00281563	0.0161383	3528.94	3551.92	2174.43	2654.14
1181	YKL018C-A	70.8327	1.40407	0.470033	2.98718	0.00281568	0.0161383	10.2042	43.0843	74.1516	155.891
1182	YLR256W	9555.87	-0.437957	0.146695	-2.9855	0.00283116	0.0162133	11420.2	10633.6	8156.68	8013.06
1183	YMR035W	719.219	-0.573498	0.192278	-2.98264	0.00285769	0.0163514	942.184	790.723	564.376	579.594
1184	YLR099W-A	1071.73	-0.565472	0.189741	-2.98024	0.00288023	0.0164664	1404.77	1171.51	891.193	819.426
1185	YLR106C	21512.5	0.462613	0.155332	2.97822	0.0028993	0.0165615	17444	18574.4	23688.7	26342.9
1186	YDL200C	814.285	-0.757605	0.254417	-2.97781	0.00290318	0.0165697	988.103	1084.08	464.134	720.829
1187	YBR168W	1751.3	-0.467602	0.157065	-2.97712	0.00290969	0.0165928	1976.21	2102.26	1485.09	1441.66
1188	YKR012C	74.9446	0.960408	0.322922	2.97412	0.00293833	0.0167265	47.6194	48.153	94.7493	109.257
1189	YKR065C	3064.6	-0.537933	0.180877	-2.97402	0.00293923	0.0167265	3462.61	3830.06	2260.94	2704.77
1190	YOR192C	322.548	0.644997	0.216887	2.97389	0.00294054	0.0167265	231.294	262.941	376.251	419.706
1191	YMR157C	1322.47	-0.575456	0.193556	-2.97307	0.00294834	0.0167568	1585.05	1597.92	933.075	1173.84
1192	YKL007W	4863.28	-0.43625	0.146787	-2.972	0.0029587	0.0168015	5449.02	5766.95	4113.35	4123.78
1193	YGR277C	1728.87	-0.56098	0.188857	-2.97039	0.00297419	0.0168753	2297.64	1850.09	1358.07	1409.68
1194	YAR053W	27.9893	1.29371	0.435662	2.96952	0.00298263	0.0169091	15.3062	11.4047	43.9417	41.3044
1195	tI(AAU)E2	49.2828	1.12434	0.378665	2.96924	0.00298542	0.0169107	22.109	32.3132	72.0919	70.6172
1196	YGL123C-A	1092.37	-0.545204	0.183637	-2.96892	0.0029885	0.016914	1331.64	1277.32	955.732	804.77
1197	YDL216C	904.104	0.565408	0.190515	2.96778	0.00299956	0.0169624	661.57	781.853	1139.05	1033.94
1198	YMR184W	1553.3	-0.464876	0.156692	-2.96682	0.00300899	0.0170015	1761.92	1851.99	1293.53	1305.75
1199	YLL047W	28.4999	1.31092	0.442129	2.96501	0.00302676	0.0170734	11.9049	13.939	52.1808	35.9748
1200	YMR041C	869.254	-0.515692	0.173912	-2.96524	0.00302445	0.0170734	1057.83	997.274	681.096	740.815
1201	YML019W	3525.51	-0.553785	0.186843	-2.9639	0.00303765	0.0171077	4251.73	4181.07	2508.8	3160.45
1202	YPL175W	1701.62	-0.499687	0.168592	-2.96388	0.00303788	0.0171077	2032.33	1969.84	1310.7	1493.62
1203	YAR050W	254.441	0.832535	0.281076	2.96196	0.00305691	0.0172005	204.083	152.696	385.176	275.807
1204	snR41	1332.84	0.862588	0.291333	2.96083	0.0030681	0.0172491	969.395	850.28	1238.61	2273.07
1205	snR3	11090.1	-0.78008	0.263509	-2.96036	0.00307282	0.0172613	10605.5	17857.8	7476.27	8420.77
1206	YCR076C	830.554	-0.739459	0.24991	-2.9589	0.00308739	0.0173288	1083.34	1024.52	736.023	478.332
1207	YMR023C	769.723	-0.542662	0.183455	-2.95802	0.00309625	0.0173641	882.66	950.388	584.974	660.871
1208	YBR280C	859.484	-0.49606	0.167768	-2.95683	0.00310821	0.0174168	1000.01	1020.08	723.665	694.181
1209	YGR250C	2924.7	-0.456534	0.154439	-2.95608	0.00311578	0.0174304	3268.73	3519.6	2509.48	2400.99
1210	YOL032W	1074.66	0.587693	0.198793	2.95631	0.00311347	0.0174304	903.068	800.227	1429.48	1165.85
1211	YBR153W	1219.96	-0.546442	0.184982	-2.95403	0.0031365	0.0175312	1576.54	1338.78	1027.82	936.677
1212	YNR072W	46.0584	1.15096	0.389654	2.95379	0.003139	0.0175312	27.2111	23.4429	56.3003	77.2792
1213	YER052C	10109.4	0.458337	0.155202	2.95317	0.00314527	0.0175373	8338.5	8616.85	11078.8	12403.3
1214	YGR069W	36.3099	1.18675	0.401843	2.95327	0.00314425	0.0175373	18.7076	19.6414	54.9271	51.9636
1215	YCL040W	6462.5	-0.68417	0.231758	-2.95209	0.00315634	0.0175846	9049.39	7055.68	5645.14	4099.8
1216	YIR020C-B	11.222	1.49679	0.507229	2.95091	0.00316839	0.0176372	1.70069	3.16796	24.0306	15.9888
1217	YOR161C-C	54.7766	1.23329	0.418438	2.94737	0.00320487	0.0178256	30.6125	25.3437	109.854	53.296
1218	YHL019W-A	39.1814	1.18211	0.401336	2.94544	0.00322496	0.0179226	20.4083	20.9085	50.121	65.2876
1219	YMR191W	2323.73	-0.469868	0.159621	-2.94365	0.00324366	0.0179988	2767.03	2649.05	1846.92	2031.91
1220	YOR304C-A	406.619	-0.85268	0.289671	-2.94362	0.00324399	0.0179988	452.385	612.683	217.649	343.759
1221	YMR069W	353.132	0.920284	0.312694	2.94308	0.00324966	0.0180155	243.199	223.024	615.87	330.435
1222	YDR136C	55.0771	1.09082	0.37129	2.93791	0.00330436	0.0183038	34.0139	29.7788	65.9125	90.6032
1223	YER014C-A	11.0096	1.48684	0.506695	2.93438	0.00334214	0.0184979	1.70069	3.16796	17.8513	21.3184
1224	YER067C-A	18.6352	1.42356	0.485318	2.93325	0.00335428	0.01855	3.40139	8.87029	32.9563	29.3128
1225	YBR053C	2268.2	-0.441561	0.150581	-2.93237	0.00336382	0.0185875	2668.39	2573.02	1910.09	1921.32
1226	tS(CGA)C	30.8278	1.24576	0.425081	2.93064	0.00338261	0.0186761	15.3062	15.2062	51.4942	41.3044
1227	YJL083W	1093.26	-0.71057	0.242565	-2.92941	0.00339611	0.0187225	1437.09	1312.8	974.27	648.879
1228	YMR144W	1636.84	-0.486063	0.165928	-2.92937	0.00339654	0.0187225	2028.93	1808.27	1371.12	1339.06
1229	YLR326W	880.852	-0.711776	0.243177	-2.92698	0.00342269	0.0188513	1049.33	1166.44	781.338	526.298
1230	YOR131C	1588.69	-0.450701	0.154055	-2.92558	0.00343815	0.018921	1846.95	1834.25	1326.49	1347.06
1231	YDR055W	5529.86	-0.537211	0.184029	-2.91916	0.00350975	0.0192994	6969.44	6199.06	4908.43	4042.5
1232	YGL045W	838.645	-0.509081	0.174476	-2.91778	0.00352533	0.0193693	1015.31	965.594	716.799	656.873
1233	YMR319C	3351.86	0.664192	0.227831	2.91528	0.00355373	0.0195095	2942.2	2168.15	4628.98	3668.1
1234	YIL147C	6839.74	-0.438254	0.150418	-2.91357	0.00357327	0.0196008	7814.69	7971.22	5534.59	6038.44
1235	YJR044C	3035.22	-0.648515	0.222761	-2.91127	0.00359968	0.0197298	4139.49	3345.37	2668.09	1987.94
1236	YER019C-A	8248.45	-0.459252	0.157887	-2.90874	0.00362883	0.0198734	8971.16	10192	6922.19	6908.5
1237	tM(CAU)J2	24.514	1.36189	0.468338	2.90793	0.00363827	0.019909	8.50347	10.7711	28.1502	50.6312
1238	YNL098C	5964.78	-0.462326	0.159021	-2.90733	0.00364524	0.0199311	6705.84	7164.02	4719.61	5269.64
1239	YNL168C	2553.38	-0.588296	0.202412	-2.90642	0.00365589	0.0199731	3289.14	2891.08	2270.55	1762.77
1240	YER062C	2322.69	-0.438187	0.150818	-2.9054	0.00366787	0.0200224	2627.57	2732.68	1949.23	1981.28
1241	YDL070W	10465	-0.5356	0.184484	-2.90324	0.00369325	0.0201447	11027.3	13872.5	8304.98	8655.27
1242	YDR287W	1342.42	-0.545783	0.188022	-2.90276	0.00369895	0.0201596	1622.46	1584.61	1192.61	969.987
1243	YGR117C	3707.78	-0.604653	0.208409	-2.90128	0.00371638	0.0202383	4926.91	4087.94	2546.56	3269.71
1244	YKL055C	949.635	0.618233	0.213186	2.89997	0.00373193	0.0202903	714.291	766.013	1318.94	999.3
1245	tL(CAA)A	24.5966	1.31504	0.453449	2.90009	0.0037305	0.0202903	8.50347	12.6718	42.5685	34.6424
1246	YHL014C	833.562	-0.533148	0.183862	-2.89972	0.00373493	0.0202903	940.484	1039.09	637.841	716.831
1247	YLR207W	4870.66	-0.494965	0.170882	-2.89653	0.00377311	0.0204813	5598.68	5847.42	4357.78	3678.76
1248	YDR180W	6564.44	0.481686	0.166358	2.89549	0.00378573	0.0205333	5617.39	5279.72	7114.44	8246.23
1249	YAL064W-B	65.6377	1.12193	0.38754	2.89501	0.00379148	0.0205481	39.116	34.214	67.9723	121.248
1250	tY(GUA)F1	35.3176	1.20654	0.416863	2.89433	0.00379966	0.0205759	13.6056	21.5421	51.4942	54.6284
1251	YNL276C	245.208	0.664253	0.229595	2.89316	0.00381388	0.0206364	170.069	201.482	304.159	305.12
1252	RUF22	13.9554	1.46805	0.508091	2.88934	0.00386045	0.0208717	5.10208	0	25.4038	25.3156
1253	YFL007W	19948.5	0.411726	0.142595	2.88739	0.00388458	0.0209317	17355.6	16774.3	23327.5	22336.4
1254	YJL169W	36.1803	1.21889	0.422086	2.88777	0.00387981	0.0209317	23.8097	13.939	57.6735	49.2988
1255	YLR288C	1279.1	-0.550247	0.19058	-2.88722	0.0038866	0.0209317	1442.19	1616.29	1122.57	935.345
1256	YNR062C	106.49	0.876076	0.303457	2.88698	0.00388956	0.0209317	81.6333	63.9928	152.423	127.91
1257	YOR303W	9264.9	0.48875	0.16925	2.88774	0.00388019	0.0209317	7811.29	7519.47	9939.75	11789.1
1258	YPR093C	392.324	0.716609	0.248225	2.88694	0.0038901	0.0209317	275.512	306.025	576.048	411.712
1259	YMR017W	80.3617	0.968772	0.335652	2.88624	0.00389876	0.0209617	44.218	57.0233	124.273	95.9328
1260	YER041W	1910.4	0.452544	0.15683	2.88558	0.00390697	0.0209725	1661.58	1552.3	2249.27	2178.47
1261	tS(AGA)B	25.5436	1.35089	0.468111	2.88582	0.00390393	0.0209725	5.10208	14.5726	41.1953	41.3044
1262	YNL331C	651.14	0.615919	0.213571	2.88391	0.00392765	0.0210668	525.514	492.301	892.566	694.181
1263	YFR025C	2780.46	-0.504281	0.174953	-2.88238	0.00394679	0.0211527	3561.25	2994.36	2335.78	2230.44
1264	YLL059C	157.57	0.728366	0.252724	2.88206	0.0039508	0.0211574	115.647	115.947	189.499	209.187
1265	YPR098C	1475.59	-0.451236	0.156617	-2.88115	0.00396232	0.0212023	1744.91	1675.85	1234.49	1247.13
1266	YIL095W	2810.58	-0.427888	0.148532	-2.88078	0.00396691	0.0212101	3278.94	3188.87	2417.48	2357.02
1267	YCR065W	5320.2	-0.461359	0.160292	-2.87825	0.00399891	0.0212199	6345.29	6027.99	4725.11	4182.4
1268	YGL018C	598.257	-0.537701	0.186773	-2.87889	0.00399075	0.0212199	753.407	672.241	473.06	494.321
1269	YGL154C	615.865	-0.560612	0.19468	-2.87966	0.00398105	0.0212199	675.175	800.227	496.404	491.656
1270	YGR287C	567.026	0.534302	0.185572	2.87922	0.00398662	0.0212199	469.391	449.85	644.021	704.84
1271	YHR202W	880.451	-0.493951	0.171533	-2.87964	0.00398135	0.0212199	1003.41	1063.17	703.754	751.474
1272	YMR009W	1185.62	-0.515244	0.17898	-2.87878	0.0039921	0.0212199	1462.6	1343.85	1034	902.035
1273	YPL083C	2424.84	-0.524155	0.182066	-2.87893	0.00399028	0.0212199	2979.62	2769.43	1786.5	2163.82
1274	YPL114W	358.358	0.842575	0.292655	2.87907	0.00398847	0.0212199	244.9	250.269	591.84	346.424
1275	YPR023C	4331.59	-0.41765	0.145108	-2.8782	0.00399953	0.0212199	5049.36	4885.63	3675.31	3716.06
1276	YPR108W-A	7.37612	1.43044	0.497	2.87815	0.00400009	0.0212199	0	0.633592	7.55248	21.3184
1277	YDR335W	5745.13	0.5922	0.205805	2.87748	0.00400866	0.0212487	4268.74	4791.86	5978.82	7941.11
1278	YGL244W	2305.6	0.99286	0.345099	2.87703	0.00401443	0.0212626	988.103	1880.5	2207.38	4146.43
1279	YMR150C	1244.95	-0.53808	0.187094	-2.87598	0.00402774	0.0213165	1534.03	1430.02	913.85	1101.9
1280	YPL024W	1230.53	-0.540471	0.187995	-2.87493	0.00404122	0.0213711	1323.14	1608.06	1019.58	971.32
1281	YNL007C	23890.2	0.693437	0.241357	2.87307	0.004065	0.0214801	19364.1	16465.8	36007.5	23723.4
1282	YOR237W	872.861	0.576115	0.200541	2.8728	0.00406853	0.0214819	610.549	773.616	1057.35	1049.93
1283	YIR023C-A	57.1537	1.08678	0.378409	2.87196	0.00407935	0.0215223	27.2111	38.0155	95.4359	67.9524
1284	YLR114C	2239.98	0.740619	0.257998	2.87064	0.00409642	0.0215822	1549.33	1723.37	2170.99	3516.2
1285	YNL290W	3422.26	-0.488696	0.170242	-2.87059	0.00409707	0.0215822	4119.08	3909.9	3052.57	2607.51
1286	YER091C	24512.2	-0.440293	0.153528	-2.86783	0.004133	0.0217376	26933.9	29685.1	20059.4	21370.4
1287	YGR206W	758.347	-0.631554	0.220214	-2.86791	0.00413188	0.0217376	955.79	902.235	499.837	675.527
1288	YBR051W	28.4226	1.41634	0.493918	2.86755	0.00413663	0.0217398	1.70069	15.8398	52.1808	43.9692
1289	YJL210W	1216.25	-0.520878	0.181733	-2.86617	0.00415473	0.021818	1549.33	1334.98	1034.69	946.004
1290	YJL003W	641.918	-0.775935	0.270755	-2.86582	0.00415928	0.0218249	767.013	877.525	351.534	571.6
1291	YIR030W-A	21.8297	1.31434	0.458717	2.86526	0.0041667	0.0218469	10.2042	8.87029	32.2697	35.9748
1292	YIL056W	4188.32	0.671073	0.234284	2.86436	0.00417853	0.021892	3513.63	2843.56	6103.09	4292.99
1293	YLR099C	3750.97	-0.593489	0.207256	-2.86355	0.0041892	0.0219309	4479.63	4613.18	3406.17	2504.91
1294	YNR053C	12168.9	-0.482116	0.168424	-2.86251	0.00420296	0.0219859	13134.5	15345.6	10487.6	9707.87
1295	YPL065W	1205.69	-0.545921	0.190821	-2.86091	0.00422427	0.0220804	1520.42	1361.59	1058.72	882.049
1296	YBR126W-A	290.634	-1.25262	0.437879	-2.86065	0.00422775	0.0220815	185.376	696.318	102.302	178.542
1297	YOL048C	1079.58	-0.5987	0.209504	-2.8577	0.0042673	0.0222709	1353.75	1265.28	733.277	965.99
1298	YHR012W	2404.29	-0.441468	0.154518	-2.85708	0.00427564	0.0222973	2709.21	2846.73	2089.29	1971.95
1299	YNL210W	14.02	1.43385	0.502015	2.85618	0.00428774	0.0223431	5.10208	3.16796	17.1647	30.6452
1300	YHR214C-B	3317.67	0.460509	0.161316	2.8547	0.00430781	0.0224305	2699	2858.77	4071.47	3641.45
1301	YDR365W-B	441.077	0.945255	0.331363	2.85262	0.004336	0.0225599	367.35	202.749	461.388	732.82
1302	YOR110W	1877.19	-0.509105	0.178509	-2.85199	0.0043447	0.0225699	2241.51	2187.79	1400.64	1678.82
1303	YPL196W	1057.56	-0.480679	0.168556	-2.85175	0.00434793	0.0225699	1246.61	1226.63	837.639	919.356
1304	tV(AAC)K2	17.3908	1.37295	0.481376	2.85214	0.0043426	0.0225699	5.10208	7.6031	30.2099	26.648
1305	YLR171W	13.844	1.43038	0.501628	2.85147	0.00435173	0.0225723	1.70069	5.70233	22.6574	25.3156
1306	YMR014W	3579.48	0.600054	0.210534	2.85015	0.00436986	0.022649	2408.18	3211.68	4042.64	4655.41
1307	YPL278C	57.1108	1.08152	0.379736	2.84809	0.0043982	0.0227785	28.9118	36.7483	97.4956	65.2876
1308	YGL261C	11.2424	1.44803	0.508488	2.84771	0.00440345	0.0227882	1.70069	3.16796	26.777	13.324
1309	YGR145W	9073.08	0.591398	0.207698	2.84739	0.00440787	0.0227936	6301.07	8010.5	9853.24	12127.5
1310	YJL102W	1793.45	0.47004	0.165324	2.84314	0.00446714	0.0230825	1493.21	1499.71	2214.25	1966.62
1311	YKL064W	6459.5	0.425872	0.149851	2.84197	0.00448356	0.0231497	5260.25	5721.34	7476.27	7380.17
1312	YKL078W	3676.21	0.479447	0.168749	2.84119	0.00449459	0.0231889	2991.52	3113.47	3967.11	4632.76
1313	YFL011W	48.0818	1.20986	0.426474	2.8369	0.00455545	0.023485	13.6056	32.9468	63.1662	82.6088
1314	YPL082C	11892.7	-0.423018	0.149211	-2.83503	0.00458217	0.0236048	14008.6	13315.6	9743.39	10503.3
1315	YMR030W	581.598	-0.552457	0.195125	-2.83129	0.00463601	0.023864	753.407	639.928	461.388	471.67
1316	YDR529C	5475.85	-0.560165	0.197908	-2.83043	0.00464857	0.0239104	5692.22	7440.9	4545.22	4225.04
1317	YDR181C	1759.98	-0.517788	0.183125	-2.82751	0.00469113	0.0241111	2000.02	2163.08	1307.27	1569.57
1318	YKL116C	3032.49	-0.480613	0.170011	-2.82696	0.00469924	0.0241344	3741.53	3353.6	2367.36	2667.47
1319	YHR109W	1454.8	0.552897	0.195694	2.82531	0.00472348	0.0242221	1238.11	1102.45	1921.08	1557.58
1320	YKL221W	45.1548	1.09606	0.387927	2.82544	0.00472159	0.0242221	20.4083	29.7788	62.4796	67.9524
1321	YOR205C	2664.31	-0.446318	0.15801	-2.82462	0.00473374	0.0242564	2974.51	3192.04	2328.22	2162.49
1322	YJL026C-A	20.7006	1.33247	0.471984	2.82312	0.00475581	0.0243414	8.50347	8.2367	26.0904	39.972
1323	YJL106W	652.764	0.505049	0.178905	2.82301	0.00475752	0.0243414	515.31	555.027	755.935	784.784
1324	YFL046W	889.62	-0.787624	0.279072	-2.8223	0.00476806	0.0243769	877.558	1412.28	545.152	723.493
1325	YJL163C	603.141	-0.514227	0.182479	-2.81801	0.00483227	0.0246865	680.278	744.471	488.165	499.65
1326	tF(GAA)G	48.1163	1.06943	0.379809	2.81571	0.00486701	0.0248452	32.3132	24.7101	74.1516	61.2904
1327	YNL253W	1270.65	-0.821814	0.291904	-2.81535	0.00487236	0.0248538	1656.48	1653.04	616.557	1156.52
1328	YOL126C	3071.22	-0.646881	0.229917	-2.81355	0.00489982	0.0249751	4457.52	3115.37	2175.11	2536.89
1329	YKL044W	765.056	0.817024	0.290435	2.8131	0.00490662	0.0249909	375.853	689.348	1023.7	971.32
1330	YNR034W	1015.09	0.607332	0.215934	2.81259	0.00491447	0.0250121	865.653	724.196	1084.81	1385.7
1331	YMR018W	238.23	0.76563	0.272242	2.81231	0.00491865	0.0250145	146.26	193.879	265.023	347.756
1332	YER112W	4847.53	-0.599566	0.213235	-2.81176	0.00492719	0.0250391	5045.96	6726.85	4127.77	3489.56
1333	YOR094W	782.529	-0.726606	0.258541	-2.81041	0.00494785	0.0251253	865.653	1109.42	466.194	688.851
1334	YER130C	2149.63	-0.449841	0.160124	-2.80932	0.00496462	0.0251915	2421.79	2557.18	1730.2	1889.34
1335	YDR475C	1754.43	-0.475147	0.169194	-2.8083	0.00498043	0.0252528	2001.72	2097.19	1554.44	1364.38
1336	YBR105C	2482.32	-0.845295	0.301095	-2.8074	0.00499432	0.0253043	2994.92	3527.84	2251.33	1155.19
1337	YNL095C	1859.84	-0.477061	0.16996	-2.80691	0.00500198	0.0253052	2202.4	2146.61	1655.37	1435
1338	tK(CUU)G3	53.6654	1.05553	0.376042	2.80696	0.00500116	0.0253052	25.5104	36.7483	84.4505	67.9524
1339	YIL067C	2415.2	-0.444935	0.158603	-2.80533	0.0050265	0.0254103	2891.18	2699.1	2110.57	1959.96
1340	YDR315C	558.077	-0.547651	0.195245	-2.80494	0.00503253	0.0254218	693.883	639.294	418.133	480.997
1341	YKL165C-A	84.5363	0.988599	0.35252	2.80438	0.00504132	0.0254472	45.9187	57.6569	92.0029	142.567
1342	YPR099C	86.2116	0.940133	0.335452	2.80259	0.00506948	0.0255703	47.6194	62.7256	134.571	99.93
1343	YPL244C	3240.82	-0.532942	0.190254	-2.80121	0.00509109	0.0256601	3399.69	4305.89	2559.6	2698.11
1344	YIL046W-A	29.1684	1.21506	0.433879	2.80046	0.00510294	0.0257008	15.3062	13.939	50.121	37.3072
1345	YHR198C	932.673	-0.585043	0.209	-2.79925	0.00512211	0.0257781	1117.36	1135.4	638.528	839.412
1346	YHL027W	4352.42	-0.557496	0.199246	-2.79803	0.0051415	0.0258565	5192.22	5243.61	3973.29	3000.57
1347	tQ(CUG)M	73.7338	1.11029	0.396951	2.79705	0.00515709	0.0259156	49.3201	33.5804	73.465	138.57
1348	YKL102C	21.0307	1.31296	0.46952	2.79638	0.00516784	0.0259504	8.50347	8.87029	26.777	39.972
1349	YGL129C	3607.11	-0.408533	0.146147	-2.79536	0.00518416	0.0259745	4057.86	4191.84	3087.59	3091.17
1350	YLR299W	1370.97	0.507282	0.181458	2.79559	0.00518045	0.0259745	1130.96	1119.56	1759.73	1473.63
1351	YPL189W	268.104	0.601761	0.21527	2.79537	0.00518397	0.0259745	217.689	204.017	330.936	319.776
1352	YDL105W	1217.11	-0.450073	0.161023	-2.79509	0.0051886	0.0259776	1389.47	1431.28	1047.05	1000.63
1353	YDR489W	846.52	-0.487266	0.174402	-2.79393	0.0052072	0.0260514	964.293	1018.82	671.484	731.488
1354	YMR056C	260.29	-0.69008	0.247327	-2.79016	0.00526826	0.0263374	278.914	370.018	196.364	195.863
1355	YCR071C	1241.99	-0.513513	0.184088	-2.7895	0.00527895	0.0263714	1355.45	1580.18	1069.02	963.325
1356	YMR251W-A	2277.05	-0.604102	0.216617	-2.78881	0.00529024	0.0264083	3086.76	2452.63	1568.86	1999.93
1357	YGL090W	980.819	0.553396	0.198532	2.78744	0.00531258	0.0264807	695.584	876.258	1202.9	1148.53
1358	tL(CAA)M	25.1885	1.27763	0.458348	2.78746	0.00531231	0.0264807	15.3062	8.2367	42.5685	34.6424
1359	YMR130W	2353.35	-0.50761	0.182148	-2.7868	0.00532321	0.026506	2964.31	2589.49	1782.39	2077.21
1360	YOR173W	628.403	0.517469	0.185695	2.78666	0.00532548	0.026506	479.596	544.256	744.949	744.812
1361	YDR085C	1225.98	0.544709	0.195614	2.78461	0.00535926	0.026635	884.361	1089.78	1542.77	1387.03
1362	YOL038W	11850.9	-0.525455	0.188693	-2.78471	0.00535754	0.026635	13748.4	14378.7	10815.8	8460.74
1363	YBR236C	2542.54	-0.485558	0.174495	-2.78265	0.00539176	0.0267768	3069.75	2887.91	1932.75	2279.74
1364	YPL009C	5836.18	0.450607	0.161999	2.78155	0.00541005	0.026848	4636.09	5178.98	7059.51	6470.14
1365	YKR045C	614.665	-0.771732	0.277948	-2.77654	0.00549416	0.0272454	765.312	814.166	554.077	325.106
1366	YAL030W	1921.58	-0.477596	0.172047	-2.77597	0.0055038	0.0272732	2105.46	2386.11	1670.47	1524.27
1367	YCR102C	186.905	0.679827	0.244959	2.77527	0.00551567	0.0273121	149.661	133.688	244.426	219.846
1368	YCR026C	4078.92	-0.406691	0.146565	-2.77481	0.00552335	0.0273301	4585.07	4739.27	3552.41	3438.93
1369	YJL181W	2494.67	-0.416066	0.149966	-2.77441	0.00553019	0.027333	2906.49	2814.42	2156.58	2101.2
1370	YLR259C	43786.7	0.468312	0.168804	2.7743	0.00553201	0.027333	36701	36381.5	55590.4	46474.1
1371	YHR191C	421.827	-0.776765	0.280048	-2.77369	0.00554246	0.0273646	414.969	666.539	276.695	329.103
1372	tE(UUC)E2	175.422	0.748249	0.269849	2.77284	0.00555692	0.027416	113.946	140.024	247.859	199.86
1373	YBR149W	7075.66	-0.519643	0.187426	-2.77252	0.00556234	0.0274228	9137.83	7628.45	6229.42	5306.95
1374	YOL138C	4200.96	0.525035	0.189435	2.77159	0.00557827	0.0274813	3261.93	3572.83	5542.83	4426.23
1375	YOR116C	16228	0.399087	0.144108	2.76936	0.00561669	0.0276504	14342	13562.7	18216.6	18790.8
1376	YJL140W	6265.03	-0.550737	0.199002	-2.76749	0.00564897	0.0277892	6459.23	8526.88	5173.45	4900.57
1377	tK(CUU)E1	320.148	0.865519	0.312838	2.76667	0.00566327	0.0278393	170.069	261.673	519.748	329.103
1378	YJL081C	5497.69	-0.49312	0.178381	-2.76442	0.00570247	0.0280116	6659.92	6254.82	4095.5	4980.51
1379	YKL008C	4752.96	-0.649076	0.234856	-2.76373	0.00571457	0.0280204	6372.5	5356.39	2963.32	4319.64
1380	YKR038C	4745.43	-0.421778	0.152619	-2.7636	0.00571668	0.0280204	5312.97	5587.65	4198.49	3882.61
1381	YLR241W	5068.36	-0.435687	0.157631	-2.76398	0.00571018	0.0280204	5729.64	5961.47	4049.5	4532.83
1382	YGL057C	789.818	-0.500333	0.181293	-2.75981	0.00578355	0.0283107	943.885	914.907	607.631	692.848
1383	YHR087W	246.712	-0.607456	0.220111	-2.75977	0.00578426	0.0283107	299.322	300.956	185.379	201.192
1384	YHR050W-A	430.359	0.654939	0.237358	2.75929	0.0057927	0.0283243	363.948	296.521	595.959	465.008
1385	YKL138C	1799.27	-0.482573	0.1749	-2.75914	0.00579541	0.0283243	1960.9	2249.25	1425.36	1561.57
1386	YDL050C	35.9454	1.25794	0.456449	2.75593	0.0058525	0.0285822	23.8097	10.1375	41.8819	67.9524
1387	tV(AAC)E2	73.5833	0.928001	0.336757	2.7557	0.00585663	0.0285822	47.6194	48.153	113.287	85.2736
1388	YHL044W	294.994	-0.630964	0.229059	-2.75459	0.00587659	0.028659	399.663	326.3	235.5	218.514
1389	YFL053W	27.9924	1.18742	0.431224	2.75359	0.0058945	0.0287256	13.6056	14.5726	39.8222	43.9692
1390	YMR228W	1163.25	-0.475709	0.172839	-2.75232	0.00591747	0.0288168	1408.17	1309.63	915.91	1019.29
1391	YMR001C-A	206.862	0.841047	0.305709	2.75114	0.00593888	0.0288795	141.158	141.925	204.604	339.762
1392	YMR193C-A	19.873	1.29407	0.470356	2.75126	0.00593665	0.0288795	8.50347	8.2367	26.777	35.9748
1393	YKL193C	1933.49	-0.55923	0.203298	-2.75079	0.00594518	0.0288894	2365.67	2270.79	1334.73	1762.77
1394	YER104W	780.457	0.83013	0.301821	2.75041	0.00595209	0.0289022	511.909	568.332	1335.42	706.172
1395	YBR054W	1361.83	0.641113	0.233137	2.74994	0.00596054	0.0289164	1030.62	1061.9	1362.88	1991.94
1396	YDL238C	940.484	0.535716	0.194838	2.74954	0.00596782	0.0289164	845.245	680.478	1114.33	1121.88
1397	YJR124C	4142.56	-0.409318	0.148863	-2.74963	0.00596631	0.0289164	4615.68	4860.92	3474.83	3618.8
1398	YDL171C	27774.5	0.43579	0.158546	2.74866	0.00598386	0.0289402	25115.8	21900.7	31757.5	32324
1399	YMR169C	581.829	0.541572	0.197023	2.74877	0.00598188	0.0289402	455.786	481.53	638.528	751.474
1400	YNL055C	24406.2	-0.403321	0.146738	-2.74857	0.00598557	0.0289402	26717.9	29016.6	20874.4	21015.9
1401	YML016C	6281.78	0.419762	0.152891	2.74549	0.00604207	0.0291926	5226.23	5479.94	7528.45	6892.51
1402	YOR013W	160.111	-0.799529	0.291442	-2.74335	0.0060815	0.0293621	212.587	204.017	134.571	89.2708
1403	YNL026W	3152.59	-0.430075	0.156881	-2.74142	0.00611747	0.0295147	3583.36	3678.64	2807.46	2540.89
1404	YML057C-A	19.1096	1.29898	0.474404	2.73812	0.00617912	0.0297909	8.50347	7.6031	35.016	25.3156
1405	YOR161W-A	38.0421	1.27216	0.464822	2.73688	0.00620251	0.0298824	15.3062	18.3742	86.5102	31.9776
1406	YKL206C	1674.85	-0.467385	0.171131	-2.73115	0.00631137	0.0303433	1940.49	1960.97	1297.65	1500.28
1407	YPL113C	434.161	0.556084	0.203609	2.73114	0.00631163	0.0303433	377.554	320.598	512.195	526.298
1408	YPR012W	33.0945	1.28449	0.470306	2.73118	0.00631071	0.0303433	18.7076	10.1375	31.5831	71.9496
1409	YDR030C	519.256	0.673048	0.246558	2.72977	0.00633784	0.0304477	316.329	465.057	624.109	671.53
1410	YLR014C	2200.11	0.468456	0.171637	2.72934	0.00634616	0.0304661	1899.67	1771.52	2383.15	2746.08
1411	YDL002C	1958.55	-0.455562	0.166945	-2.72881	0.00635637	0.0304718	2244.92	2300.57	1536.59	1752.11
1412	YKL088W	1801.71	0.43558	0.15961	2.72903	0.00635201	0.0304718	1559.54	1492.11	2156.58	1998.6
1413	YPL148C	459.088	-0.515543	0.188962	-2.72829	0.00636646	0.0304986	561.229	525.881	373.504	375.737
1414	YNL198C	95.9893	0.932733	0.341931	2.72784	0.00637505	0.0305182	44.218	77.2982	133.198	129.243
1415	YBL051C	15555.1	0.60031	0.220142	2.72692	0.00639279	0.0305815	12280.7	12130.8	22322.4	15486.5
1416	YHR139C	69.6145	0.91659	0.336158	2.72666	0.00639787	0.0305842	40.8167	49.4202	101.615	86.606
1417	YGR108W	3037.45	-0.607467	0.223014	-2.7239	0.00645167	0.0308196	3275.54	4120.88	2043.29	2710.1
1418	YHL015W-A	6.37682	1.34554	0.494236	2.72246	0.00647978	0.030932	0	0.633592	7.55248	17.3212
1419	YNR046W	3920.41	-0.715173	0.262728	-2.72211	0.00648671	0.0309433	5005.14	4883.73	3639.61	2153.16
1420	YIL145C	3677.02	-0.548256	0.201502	-2.72084	0.00651163	0.0310403	3916.7	4874.86	3230.4	2686.12
1421	YDL059C	313.517	-0.670645	0.24659	-2.71968	0.00653453	0.0311056	340.139	436.545	214.902	262.483
1422	YLR119W	731.006	-0.519678	0.191073	-2.71979	0.00653232	0.0311056	809.53	919.976	561.63	632.89
1423	YBR024W	539.283	-0.654137	0.240581	-2.71899	0.00654811	0.0311484	642.862	688.081	339.862	486.326
1424	YDL110C	1006.59	-0.585804	0.215627	-2.71675	0.00659262	0.0313365	1236.4	1201.92	913.85	674.195
1425	YHR127W	1897.82	-0.464516	0.170996	-2.71654	0.00659692	0.0313365	2297.64	2124.43	1686.26	1482.96
1426	YHR065C	6822.95	0.506382	0.18646	2.71577	0.00661225	0.0313873	5202.42	5985.54	7283.34	8820.49
1427	YCL051W	2940.59	-0.413087	0.152214	-2.71386	0.00665047	0.0315466	3363.97	3373.88	2603.55	2420.97
1428	YPR140W	1705.46	-0.44546	0.164178	-2.71328	0.00666212	0.0315797	2069.74	1878.6	1397.21	1476.3
1429	YNL012W	192.491	0.709986	0.261768	2.71227	0.00668232	0.0316533	154.763	131.154	214.902	269.145
1430	YBL074C	1102.71	0.521385	0.192436	2.70939	0.00674071	0.0319076	848.646	944.686	1189.17	1428.33
1431	YJL182C	6.93968	1.35559	0.500622	2.70782	0.00677275	0.0319988	0	1.26718	17.1647	9.3268
1432	YOR010C	377.959	0.616754	0.227765	2.70785	0.0067721	0.0319988	331.635	259.773	484.732	435.695
1433	YOR054C	2684.15	0.513505	0.189643	2.70775	0.00677416	0.0319988	2098.66	2289.8	3519.46	2828.69
1434	YJL178C	5171.67	-0.413289	0.152655	-2.70735	0.00678233	0.0320151	5678.62	6168.02	4315.21	4524.83
1435	YDR262W	2229.27	-0.404747	0.149561	-2.70623	0.00680512	0.0320779	2537.44	2555.91	1898.42	1925.32
1436	YOL069W	1948.33	-0.464993	0.171821	-2.70627	0.0068044	0.0320779	2158.18	2376.6	1530.41	1728.12
1437	YCR100C	433.266	0.542109	0.20036	2.70568	0.00681656	0.0321095	324.833	371.918	506.016	530.295
1438	YDL165W	2003.57	-0.516875	0.191167	-2.70379	0.00685536	0.0322698	2282.33	2458.34	1454.88	1818.73
1439	YBR108W	2926.18	0.780693	0.28892	2.70211	0.00689015	0.032411	2193.89	1973.01	4904.99	2632.82
1440	YNR067C	16869.1	-0.560996	0.207775	-2.70002	0.00693351	0.0325923	20510.4	19996.2	15622	11348.1
1441	YLR312W-A	2254	-0.429677	0.159298	-2.69732	0.0069899	0.0328346	2464.31	2725.08	1905.28	1921.32
1442	YOL111C	2254.62	-0.585385	0.217098	-2.69641	0.00700912	0.032902	2875.87	2583.15	2061.83	1497.62
1443	YHR116W	603.739	-0.715983	0.265649	-2.69522	0.00703425	0.0329971	778.918	747.005	549.271	339.762
1444	YGR191W	5549.9	-0.468268	0.173845	-2.6936	0.00706839	0.0331343	6387.81	6549.44	4200.55	5061.79
1445	YNR058W	370.562	0.533321	0.198089	2.69233	0.00709539	0.0332379	301.023	299.689	453.835	427.7
1446	YGR146C	2247.42	0.80978	0.300862	2.69153	0.00711254	0.0332951	1716	1428.12	3846.96	1998.6
1447	YKL023W	942.114	-0.58316	0.216715	-2.69091	0.00712584	0.0333343	969.395	1305.83	727.098	766.13
1448	YKL096W	5521.65	-0.627418	0.233245	-2.68995	0.00714622	0.0334017	8061.29	5482.47	3976.72	4566.14
1449	YKL117W	12397.6	0.383012	0.142396	2.68977	0.00715011	0.0334017	10862.3	10596.2	14347	13785
1450	YDR288W	1800.69	-0.46191	0.171773	-2.68908	0.00716495	0.0334363	1957.5	2229.61	1450.08	1565.57
1451	YKL003C	1546.88	-0.458566	0.170536	-2.68897	0.00716739	0.0334363	1729.61	1863.39	1222.13	1372.37
1452	YEL017W	1648.61	-0.630107	0.234368	-2.68854	0.00717663	0.0334563	2173.49	1876.7	1503.63	1040.6
1453	YGL033W	33.1359	1.22914	0.457244	2.68815	0.00718488	0.0334717	8.50347	20.9085	40.5088	62.6228
1454	YFR003C	1733.71	-0.577295	0.214878	-2.68661	0.00721802	0.033603	1841.85	2342.39	1520.79	1229.81
1455	YJL023C	840.324	0.649255	0.241827	2.68479	0.00725753	0.0337637	649.665	634.859	837.639	1239.13
1456	YML091C	5029.86	0.41028	0.152847	2.68425	0.00726921	0.0337949	4367.38	4238.1	5496.83	6017.12
1457	YDR495C	3536.76	0.490399	0.182759	2.68332	0.0072896	0.0338664	2641.18	3197.11	3945.14	4363.61
1458	YMR225C	1051.38	-0.683069	0.254598	-2.68294	0.00729791	0.0338817	1027.22	1594.75	740.143	843.409
1459	YPL129W	4482.36	-0.391449	0.146023	-2.68074	0.00734596	0.0340814	5107.18	5092.81	3954.75	3774.69
1460	YPL071C	1076.35	-0.567048	0.211659	-2.67907	0.00738268	0.0342283	1117.36	1470.57	898.058	819.426
1461	YER010C	2088.35	-0.655961	0.24509	-2.67641	0.00744158	0.0344778	2819.75	2353.16	1908.03	1272.44
1462	YNL027W	4746.77	0.44664	0.166956	2.67519	0.00746869	0.0345797	3899.69	4095.54	5907.41	5084.44
1463	YDR497C	19350.8	-0.384098	0.143641	-2.67401	0.00749507	0.0346781	22046.1	21881.1	16218.6	17257.2
1464	tV(AAC)M1	40.8854	1.10281	0.412511	2.6734	0.00750857	0.0347169	17.0069	27.2445	68.6589	50.6312
1465	YPL004C	13480.9	-0.420564	0.157564	-2.66916	0.00760421	0.0351351	16415.1	14547.3	11196.2	11765.1
1466	YOL019W	5411.15	-0.643411	0.241611	-2.663	0.00774477	0.0357601	7175.23	6170.55	5001.11	3297.69
1467	YLR211C	949.3	0.604874	0.227191	2.66241	0.00775836	0.0357985	637.76	845.212	1273.62	1040.6
1468	snR46	8493.33	0.699671	0.262914	2.66122	0.00778583	0.0359007	5350.38	7292.64	8408.66	12921.6
1469	YER007W	489.697	0.826206	0.311153	2.6553	0.00792374	0.0365118	314.628	359.88	443.537	840.745
1470	YLR458W	7.01442	1.34077	0.505129	2.65431	0.007947	0.036594	1.70069	0.633592	13.7318	11.9916
1471	YFR021W	2039.19	-0.448613	0.16904	-2.65389	0.00795694	0.0366042	2353.76	2373.44	1838.69	1590.89
1472	snR32	8419.99	-0.596274	0.22469	-2.65376	0.00796002	0.0366042	8947.35	11504.1	7551.11	5677.36
1473	YDL186W	31.1583	1.23313	0.464994	2.65193	0.00800333	0.0367784	8.50347	19.0078	62.4796	34.6424
1474	YJR062C	1488.53	-0.443442	0.167381	-2.6493	0.00806579	0.0370403	1714.3	1727.81	1180.93	1331.07
1475	YGR226C	7.97294	1.33218	0.503172	2.64757	0.00810728	0.0372056	1.70069	0.633592	8.23907	21.3184
1476	YPR155C	1908.98	-0.50713	0.191672	-2.64582	0.00814923	0.0373727	2217.7	2286.63	1383.48	1748.11
1477	YPR112C	10598.7	0.473536	0.179017	2.64521	0.0081641	0.0374156	8028.98	9604.62	11666.5	13094.8
1478	YPR115W	7204.27	0.384223	0.145313	2.6441	0.0081908	0.0375125	6090.18	6370.13	8330.38	8026.38
1479	YDR027C	5491.37	0.44635	0.168948	2.64193	0.00824344	0.0376573	4233.03	5012.35	6383.22	6336.9
1480	YDR464C-A	7.15854	1.31507	0.497779	2.64188	0.00824466	0.0376573	1.70069	0	9.61225	17.3212
1481	YIL064W	3218.18	-0.560925	0.212297	-2.64217	0.00823765	0.0376573	3251.73	4474.43	2496.44	2650.14
1482	YPR006C	678.472	-0.471548	0.178455	-2.64239	0.00823239	0.0376573	814.632	769.181	545.152	584.924
1483	YMR013C	1833.18	-0.494079	0.187276	-2.63824	0.00833375	0.0380386	2239.81	2069.31	1359.45	1664.17
1484	YBR145W	786.542	0.748074	0.283774	2.63616	0.00838507	0.038247	647.964	491.667	760.741	1245.79
1485	tS(UGA)E	52.0403	1.11047	0.421396	2.63521	0.00840841	0.0383277	15.3062	39.2827	78.9577	74.6144
1486	YPL172C	1915.28	-0.494881	0.187819	-2.63488	0.00841676	0.0383399	2418.39	2089.59	1706.17	1446.99
1487	YGL218W	12.7253	1.31661	0.499767	2.63445	0.00842745	0.0383628	5.10208	3.80155	23.344	18.6536
1488	YMR177W	2525.59	0.408538	0.155102	2.63399	0.00843868	0.0383881	2153.08	2171.32	3006.57	2771.39
1489	YLR317W	375.878	-0.631099	0.239639	-2.63354	0.00844994	0.0384135	506.807	419.438	325.443	251.824
1490	YER070W	26604.2	-0.418259	0.158866	-2.63277	0.00846905	0.0384487	32653.3	28410.3	22687.6	22665.5
1491	YNL284C	3486.79	-0.427643	0.162419	-2.63295	0.00846461	0.0384487	3750.03	4274.21	2930.36	2992.57
1492	YMR128W	11227.6	0.412184	0.156639	2.63143	0.00850271	0.0385756	9064.7	10124.2	13239.5	12481.9
1493	YCL048W	31.3779	1.14812	0.436881	2.62798	0.00858933	0.0389425	20.4083	12.6718	39.1356	53.296
1494	YIL063C	4303.44	-0.448438	0.170681	-2.62735	0.00860525	0.0389886	4605.48	5363.99	3478.95	3765.36
1495	YDR125C	434.151	-0.517939	0.197278	-2.62543	0.00865384	0.0391825	505.106	522.08	333.682	375.737
1496	YDR253C	153.795	0.77182	0.29428	2.62274	0.00872261	0.0394424	86.7354	130.52	208.723	189.201
1497	YGR107W	47.34	1.08708	0.414485	2.62273	0.00872289	0.0394424	18.7076	32.9468	83.0773	54.6284
1498	YOL050C	14.4072	1.30314	0.496978	2.62213	0.00873827	0.0394855	3.40139	6.33592	19.9111	27.9804
1499	YOR267C	5649.01	0.662856	0.252817	2.62188	0.00874471	0.0394883	4653.1	3923.84	8578.93	5440.19
1500	YDL226C	6408.39	-0.391501	0.149434	-2.6199	0.00879568	0.039692	7408.22	7177.33	5734.39	5313.61
1501	YPR125W	3416.75	-0.414169	0.158183	-2.61829	0.00883717	0.0398526	3773.84	4058.16	3042.28	2792.71
1502	YGL231C	4648.81	-0.420702	0.160842	-2.61562	0.00890657	0.0401389	5690.52	4990.17	3929.35	3985.21
1503	YOR166C	2608.68	-0.432418	0.165468	-2.6133	0.00896718	0.0403851	2818.05	3193.94	2148.34	2274.41
1504	YLR297W	338.658	0.553979	0.212019	2.61287	0.00897844	0.0404089	290.819	253.437	390.669	419.706
1505	YKL095W	1253.02	0.58149	0.222692	2.61118	0.00902296	0.0405823	916.674	1065.07	1743.25	1287.1
1506	YOR278W	1202.59	-0.518083	0.19848	-2.61025	0.00904764	0.0406663	1510.22	1338.78	876.774	1084.57
1507	YOR266W	1553.3	0.533864	0.204624	2.60899	0.00908089	0.0407887	1391.17	1124.63	1682.83	2014.59
1508	YDR354W	4090.91	-0.399466	0.153134	-2.60861	0.00909096	0.0408069	4625.89	4708.86	3672.56	3356.32
1509	YOR161W-B	59.5796	1.01022	0.387405	2.60767	0.00911609	0.0408925	28.9118	41.8171	102.302	65.2876
1510	YNL201C	6550.78	-0.394099	0.151222	-2.60609	0.00915812	0.0410539	7251.76	7666.46	5432.98	5851.9
1511	YDL048C	651.344	0.702719	0.269678	2.60577	0.00916678	0.0410655	460.888	506.874	1012.72	624.896
1512	YNL132W	14966.9	0.386751	0.148533	2.6038	0.00921957	0.0412747	13498.4	12362	17132.5	16874.8
1513	YIR028W	71.1671	0.870558	0.334603	2.60176	0.00927456	0.0414934	44.218	50.0538	85.137	105.26
1514	YHR146W	9638.73	0.399207	0.153588	2.59921	0.00934386	0.0417758	7838.5	8723.29	10852.9	11140.2
1515	YPL249C	2316.27	-0.444795	0.17125	-2.59734	0.00939499	0.0419767	2506.82	2854.33	2041.23	1862.7
1516	YBL073W	5.54917	1.2754	0.491831	2.59318	0.00950943	0.042404	0	0.633592	8.23907	13.324
1517	YGR290W	5.54917	1.2754	0.491831	2.59318	0.00950943	0.042404	0	0.633592	8.23907	13.324
1518	YLR092W	986.77	0.447339	0.172487	2.59346	0.00950149	0.042404	877.558	785.654	1148.66	1135.21
1519	YER026C	6709.19	-0.481114	0.185623	-2.59189	0.00954513	0.0425072	7911.63	7798.88	4914.6	6211.65
1520	YLL009C	1707.36	-0.621032	0.239598	-2.59198	0.00954256	0.0425072	1661.58	2517.89	1317.56	1332.4
1521	YKL183C-A	10.6184	1.31669	0.508152	2.59114	0.00956597	0.0425441	1.70069	2.53437	8.92566	29.3128
1522	YMR211W	1290.4	-0.432024	0.166718	-2.59135	0.00956011	0.0425441	1484.71	1488.94	1036.75	1151.19
1523	YDR231C	925.317	-0.533725	0.206053	-2.59024	0.00959094	0.0426271	1137.76	1068.87	841.758	652.876
1524	YOR040W	819.492	0.45822	0.177033	2.58833	0.00964437	0.0428365	646.264	724.196	948.179	959.328
1525	YOR007C	29458.6	0.36797	0.142205	2.58761	0.00966447	0.0428757	25427.1	25867	34146.8	32393.3
1526	YOR053W	40.2167	1.03873	0.401466	2.58733	0.00967222	0.0428757	22.109	24.0765	48.0612	66.62
1527	YPL177C	3025.1	-0.662457	0.256032	-2.5874	0.00967021	0.0428757	4156.5	3358.04	2795.1	1790.75
1528	YLR416C	11.0035	1.30955	0.506609	2.58493	0.00973987	0.0431474	1.70069	4.43514	19.2245	18.6536
1529	YMR160W	2246.58	-0.430587	0.16662	-2.58424	0.00975942	0.0432057	2522.13	2656.02	2025.44	1782.75
1530	YDL153C	2565.82	1.05976	0.410192	2.58356	0.00977864	0.0432625	891.164	2023.69	1914.9	5433.53
1531	YLR007W	2041.4	-0.398191	0.154173	-2.58276	0.00980129	0.0433344	2287.43	2367.1	1710.98	1800.07
1532	YJR046W	5255.65	0.579945	0.224829	2.5795	0.00989439	0.0437175	4595.27	3725.52	7337.58	5364.24
1533	YBR133C	6758.95	-0.402279	0.15598	-2.57904	0.00990748	0.0437467	7484.75	7951.58	6088.67	5510.81
1534	YDL215C	5651.52	0.478916	0.185784	2.57781	0.0099428	0.0438497	4887.79	4490.9	5899.17	7328.2
1535	YDR215C	11.7981	1.30899	0.507798	2.57778	0.00994375	0.0438497	1.70069	3.16796	34.3295	7.9944
1536	YJL173C	3124.45	-0.456143	0.17707	-2.57607	0.00999318	0.044039	3787.45	3471.45	2396.88	2842.01
1537	YMR123W	4022.92	-0.511315	0.198504	-2.57584	0.0099997	0.044039	4540.85	4974.33	3715.82	2860.66
1538	YLR056W	22395.4	-0.370505	0.143867	-2.57534	0.0100143	0.0440459	25124.3	25502.7	18859.2	20095.3
1539	YOR352W	1400.6	-0.425179	0.165088	-2.57546	0.0100106	0.0440459	1528.92	1691.69	1193.29	1188.5
1540	YDR427W	10336.7	-0.419339	0.162893	-2.57432	0.0100437	0.0441467	12112.3	11622.6	8167.66	9444.05
1541	YIL089W	210.04	0.649189	0.25222	2.5739	0.0100561	0.0441723	158.165	161.566	228.634	291.796
1542	YGL126W	2157.22	-0.663296	0.257816	-2.57275	0.0100895	0.0442903	3052.75	2309.44	1962.27	1304.42
1543	YEL029C	1659.79	-0.584634	0.227366	-2.57133	0.0101308	0.0444428	1802.74	2212.5	1112.96	1510.94
1544	YOR341W	63407.4	0.404738	0.157438	2.57078	0.010147	0.044485	55048.1	53655.1	67663.4	77263.2
1545	YDL076C	2169.59	-0.45276	0.176207	-2.56947	0.0101853	0.0445724	2294.24	2739.02	1827.7	1817.39
1546	YDR127W	19591.5	0.442797	0.172348	2.5692	0.0101933	0.0445724	17921.9	15118.8	21680.4	23644.8
1547	YJL050W	19092.4	0.484146	0.188442	2.56921	0.0101931	0.0445724	15287.5	16317.5	19692.7	25071.8
1548	snR72	169.22	0.926698	0.360649	2.56953	0.0101837	0.0445724	69.7284	143.825	190.185	273.142
1549	YLR104W	1900.26	-0.400396	0.155964	-2.56723	0.0102514	0.044798	2183.69	2154.85	1686.26	1576.23
1550	YDL155W	3221.97	-0.406431	0.158366	-2.56639	0.0102762	0.0448773	3875.88	3494.89	2815.02	2702.11
1551	YLR200W	2479.86	-0.55662	0.21691	-2.56613	0.010284	0.0448821	2477.91	3470.18	2000.72	1970.62
1552	YBR230W-A	168.365	-0.867099	0.338027	-2.56518	0.0103122	0.0449764	175.171	270.544	86.5102	141.234
1553	YER088C	5722.67	-0.633999	0.247248	-2.56422	0.0103407	0.0450716	7926.93	6157.88	5251.03	3554.84
1554	YOL008W	649.181	-0.533763	0.208202	-2.56368	0.0103568	0.0451129	811.231	734.333	467.567	583.591
1555	YPL214C	1662.26	-0.437502	0.170679	-2.5633	0.0103681	0.0451329	2022.12	1817.78	1338.16	1470.97
1556	YDR363W-A	5938.97	-0.613302	0.239314	-2.56275	0.0103847	0.0451762	6079.98	8435.01	5273	3967.89
1557	YPL271W	3716.44	-0.448334	0.174966	-2.5624	0.010395	0.0451919	3923.5	4688.58	3210.49	3043.2
1558	YGL190C	6240.43	-0.424686	0.165758	-2.56209	0.0104044	0.0452036	6646.31	7707.01	5445.34	5163.05
1559	YOL133W	1330.34	-0.439294	0.171496	-2.56154	0.010421	0.045247	1586.75	1490.21	1187.8	1056.59
1560	YDR337W	2172.38	-0.3972	0.155192	-2.55942	0.0104847	0.0454943	2442.2	2509.66	1804.36	1933.31
1561	YDR210W-B	242.393	0.699784	0.273544	2.55821	0.0105212	0.0455941	209.185	153.963	342.608	263.815
1562	YOL089C	4268.69	0.379248	0.148236	2.55841	0.0105153	0.0455941	3775.54	3622.25	4725.79	4951.2
1563	YNL228W	65.4492	0.952889	0.37279	2.5561	0.0105851	0.0458252	47.6194	34.8476	71.4053	107.924
1564	YNL304W	1055.25	-0.432432	0.169182	-2.55601	0.0105881	0.0458252	1236.4	1198.76	934.448	851.404
1565	YIR007W	1624.66	-0.652447	0.255323	-2.55538	0.0106073	0.0458497	2168.38	1857.06	1512.56	960.661
1566	YLR085C	1924.76	-0.426907	0.167051	-2.55555	0.0106019	0.0458497	2125.87	2305.01	1719.91	1548.25
1567	YGR037C	13505	-0.530338	0.20756	-2.5551	0.0106157	0.0458568	13787.5	18345.7	10171.1	11715.8
1568	YOL165C	6.86316	1.28424	0.503051	2.5529	0.0106831	0.0461184	1.70069	0.633592	15.7915	9.3268
1569	YDL144C	2222.63	-0.615573	0.241188	-2.55225	0.010703	0.0461749	2554.44	2884.11	2076.93	1375.04
1570	YDR295C	3440.31	0.412283	0.161552	2.55201	0.0107102	0.0461767	3035.74	2845.46	4157.3	3722.73
1571	tA(AGC)P	40.1023	1.00196	0.392834	2.55058	0.0107543	0.0463373	27.2111	21.5421	58.3601	53.296
1572	YPR113W	8129.87	-0.513566	0.201373	-2.55032	0.0107624	0.0463429	10882.7	8361.51	6209.51	7065.72
1573	tF(GAA)M	12.9654	1.29058	0.506196	2.54956	0.0107858	0.0464137	1.70069	5.70233	16.4781	27.9804
1574	YDL160C-A	500.608	-0.52995	0.207982	-2.54806	0.0108324	0.0465848	569.732	619.019	367.325	446.354
1575	YJR068W	5025.57	-0.378683	0.148706	-2.54652	0.0108804	0.0467615	5513.65	5877.2	4426.44	4285
1576	YHR032W	3761.03	-0.398121	0.15643	-2.54505	0.0109263	0.0469288	4231.33	4348.34	3398.62	3065.85
1577	YOR048C	9758.77	0.405638	0.159401	2.54476	0.0109353	0.0469381	8117.41	8604.81	11838.9	10474
1578	YOR082C	20.1337	1.18262	0.465167	2.54235	0.011011	0.0472329	10.2042	8.87029	28.1502	33.31
1579	YCR066W	1469.87	0.567391	0.223222	2.54182	0.0110276	0.0472741	1119.06	1220.93	2063.2	1476.3
1580	YBL006W-A	11.5634	-1.27995	0.503745	-2.54087	0.0110576	0.0473726	20.4083	18.3742	4.80612	2.6648
1581	YDR357C	2163.81	-0.530671	0.208887	-2.54046	0.0110706	0.0473983	2190.49	2956.34	1710.98	1797.41
1582	YFL052W	77.7335	0.842421	0.33213	2.53642	0.0111993	0.0478889	59.5243	47.5194	113.287	90.6032
1583	YOR311C	2347.73	-0.489153	0.192848	-2.53647	0.0111976	0.0478889	2960.91	2552.74	1749.43	2127.84
1584	YMR021C	1698.9	-0.446226	0.176006	-2.53529	0.0112354	0.048013	2078.25	1860.23	1518.05	1339.06
1585	Q0140	694.368	1.11053	0.438368	2.53332	0.0112987	0.0482285	372.452	361.781	359.086	1684.15
1586	YDR279W	1992.62	-0.487591	0.192474	-2.53328	0.0113001	0.0482285	2312.94	2362.03	1451.45	1844.04
1587	YNL323W	3237.2	-0.547426	0.216166	-2.53243	0.0113275	0.048315	3784.04	3959.95	2168.25	3036.54
1588	YNL056W	1801.49	-0.45627	0.180285	-2.53083	0.0113793	0.0485055	2107.16	2077.55	1369.06	1652.18
1589	YLR394W	1148.59	-0.409289	0.161856	-2.52873	0.0114477	0.0487662	1348.65	1281.76	987.315	976.649
1590	YMR153W	3105.41	-0.372755	0.147508	-2.52702	0.0115035	0.0489444	3561.25	3465.75	2728.5	2666.13
1591	YPR107C	1090.89	-0.490802	0.194223	-2.527	0.011504	0.0489444	1142.87	1418.61	920.029	882.049
1592	YOR295W	793.087	-0.548458	0.217123	-2.52602	0.0115362	0.0490506	862.252	1036.56	709.933	563.605
1593	YHR058C	1305.48	-0.506621	0.200698	-2.52429	0.0115932	0.049262	1637.77	1449.02	1187.8	947.337
1594	YHR004C	2205.4	0.412083	0.163263	2.52404	0.0116016	0.0492666	1886.07	1881.13	2376.28	2678.12
1595	YLR247C	7884.85	0.389468	0.154538	2.52021	0.0117285	0.0497589	6426.92	7173.53	8867.98	9070.98
1596	YML077W	1851.74	-0.465808	0.184837	-2.5201	0.0117322	0.0497589	1960.9	2352.53	1470.67	1622.86
1597	YPL012W	21994.3	0.436945	0.173436	2.51934	0.0117575	0.0498351	18209.3	18965.3	22983.6	27819.2
1598	YDL198C	2741.05	-0.3792	0.15057	-2.51843	0.0117878	0.0499322	3091.86	3121.71	2309.69	2440.96
1599	YLR079W	3806	-0.442443	0.175721	-2.51788	0.0118065	0.0499802	4479.63	4329.33	3506.41	2908.63
1600	YEL006W	1886.5	-0.420666	0.167203	-2.51589	0.0118731	0.0502308	2309.54	2026.86	1588.08	1621.53
1601	YMR022W	2838.77	-0.381635	0.151703	-2.51567	0.0118807	0.0502315	3187.1	3254.76	2534.89	2378.33
1602	YNR035C	9022.61	-0.367071	0.146007	-2.51406	0.0119352	0.0504301	10523.9	9854.26	7783.17	7929.11
1603	YOR085W	10827.2	-0.362666	0.144304	-2.51321	0.0119637	0.050519	12523.9	11895.7	9588.9	9300.15
1604	YGL070C	2304.25	-0.380629	0.151572	-2.5112	0.0120322	0.0507767	2566.35	2659.19	1960.9	2030.58
1605	YHR103W	7890.38	-0.40342	0.160663	-2.51097	0.0120401	0.0507785	8518.78	9507.68	6478.65	7056.39
1606	YJR137C	5906.15	0.377058	0.150239	2.50973	0.0120825	0.0509255	5083.37	5158.07	6412.06	6971.12
1607	YER056C	11023.3	-0.521634	0.207974	-2.50817	0.0121358	0.0510867	11705.9	14455.4	7896.46	10035.6
1608	YIL092W	1175.17	-0.466304	0.185903	-2.50832	0.0121308	0.0510867	1241.51	1495.91	963.971	999.3
1609	YDL127W	2014.53	-0.587606	0.23431	-2.50782	0.012148	0.0511061	2489.82	2398.15	1897.73	1272.44
1610	YER162C	1027.13	0.549258	0.219236	2.50533	0.0122338	0.0514262	692.182	952.289	1203.59	1260.45
1611	YGR087C	65.3211	1.00446	0.400991	2.50495	0.0122469	0.0514262	54.4222	25.3437	100.242	81.2764
1612	YLR418C	2019.01	-0.621955	0.248276	-2.50509	0.012242	0.0514262	2576.55	2372.8	1218.7	1908
1613	tD(GUC)D	76.3227	0.994392	0.397006	2.50473	0.0122546	0.0514269	30.6125	59.5576	132.512	82.6088
1614	YPR001W	96.7451	-0.735999	0.293926	-2.50403	0.0122789	0.051497	119.049	126.718	66.5991	74.6144
1615	YHR032C-A	6.49948	1.25863	0.503241	2.50104	0.012383	0.0519012	1.70069	0.633592	11.672	11.9916
1616	YGR125W	5480.02	-0.408255	0.163298	-2.50007	0.012417	0.0520114	5994.95	6543.74	4418.2	4963.19
1617	YBR140C	14153.3	0.35274	0.141165	2.49878	0.0124623	0.0521367	12634.5	12161.8	15905.5	15911.5
1618	YLR275W	1100.74	-0.480842	0.192418	-2.49895	0.0124563	0.0521367	1151.37	1424.95	916.596	910.029
1619	YGR184C	17258.7	0.36517	0.146171	2.49825	0.0124809	0.0521823	14588.6	15488.8	19003.4	19954
1620	YDL003W	5771.84	-0.415555	0.166396	-2.49738	0.0125116	0.0522783	6270.46	6970.15	5215.33	4631.42
1621	YOR158W	2376.07	-0.422619	0.169306	-2.49618	0.0125538	0.0524223	2632.67	2827.72	1886.75	2157.16
[truncated: 5,505 more rows]

## Sheet: Las1_AID_DESeq
	Gene	baseMean	log2FoldChange	lfcSE	stat	pvalue	padj	untA	untB	auxA	auxB
[truncated: 7,126 more rows]

## Sheet: Rrp44_AID_DESeq
	Gene	baseMean	log2FoldChange	lfcSE	stat	pvalue	padj	untA	untB	auxA	auxB
[truncated: 7,126 more rows]

[truncated: 4 more sheets: Rrp17_AID_DESeq, diazaborine_15min_DESeq, diazaborine_45min_DESeq, diamide_RPKM]
